# Supplementary material for: Heterogeneity-driven phenotypic plasticity and treatment response in branched-organoid models of pancreatic ductal adenocarcinoma
Source: Nat Biomed Eng. 2024 Dec 10;9(6):836–64. doi: 10.1038/s41551-024-01273-9 (PMC12176653; doi:10.1038/s41551-024-01273-9)
Supplement: Supplementary file 3 — Information on targeted drug and FFY treatments, on PDO-line clinical data, on the implantation of the different organoid phenotypes and on implantation after cell treatment with FFX and 8-Gy irradiation. [file 41551_2024_1273_MOESM3_ESM.xlsx]

## Sheet: Targeted drug & FFX treatments
Table 1. Targeted drug and FFX treatment information
Compounds validated in E-phenotypes	IC50 Values (µM)	target	pathway	drug development state		most sensitive epithelial phenotypes
Trametinib (GSK1120212)	0.00247819	MEK	MAPK	FDA approved		TEBBO
KU-60019	10.6083	ATM/ATR	DNA Damage	pre-clinical		thick branched
JNJ-64619178	5.4511	PRMT5 inhibitor	Epigenetics	Phase 1		thick branched
Poziotinib (HM781-36B)	0.0782124	HER2,EGFR	Protein Tyrosine Kinase	Phase 3		cystic branched
AZD5153	0.0413638	BET/BRD4 bromodomain inhibitor	Epigenetics	Phase 2		thick branched
ML264	9.30238	KLF5 inhibitor	Others	pre-clinical		thick branched
Birinapant	1.58032	SMAC mimetic antagonist (cIAP1)	Apoptosis	Phase 2		thick branched
Compounds validated in M-phenotypes	IC50 Values (µM)					most sensitive mesenchymal phenotypes
Trametinib (GSK1120212)	0.0438323	MEK	MAPK	FDA approved		br. mesenchymal
Poziotinib (HM781-36B)	1.99172	HER2,EGFR	Protein Tyrosine Kinase	Phase 3		br. mesenchymal
R05126766	0.898301	dual RAF/MEK inhibitor	MAPK	Phase 1		br. mesenchymal
JIB-04	0.115734	Histone Demethylase	Epigenetics	pre-clinical		firework
Adavosertib MK-1775	0.108335	Wee1 inhibitor	Cell Cycle	Phase 2		firework
Abexinostat	0.164477	pan-HDAC inhibitor	Cytoskeletal Signaling	Phase 3		firework
Birinapant	0.71862	SMAC mimetic antagonist (cIAP1)	Apoptosis	Phase 2		firework
Saracatinib	0.402341	Src	Angiogenesis	Phase 3		star-like
murine lines	IC50 Values FFX
ID 8442	3,347 µM
ID 9591	3,366 µM
ID 53631	2,913 µM
ID 8028	0,8005 µM
ID 9091	1,263 µM
ID 16992	2,378 µM
PDO lines	IC50 Values FFX
B211	29,762 µM
B250	8,818 µM
B320	62,105 µM

## Sheet: PDO Line Information
Table 2. PDO line clinical information
Organoid Line ID	KRAS status (Sanger-Seq)	Source	Gender	Age at Diagnosis	p Staging	Localization	Clinical Diagnosis	treatment at the time of PDO generation	Grading	Sources first describing the PDOs
B211	G12D	Surgery	male	60-70	ypT3ypN1(3/23)Pn1	pancreas head	PDAC	yes with neoadjuvant FFX	NA**	Peschke et al. 2022
B250	G12D	Surgery	male	70-80	pT3pN1(1/35)Pn1	tail	PDAC	no	G2-3	Orben et al. 2022
B320	G12D	FNB	male	70-80	NA*	head	PDAC	no	NA*	Orben et al. 2022
B379	G12D	surgery	male	70-80	pT2, pN1(1/40), Pn1, L1, V1, G2, R1, CRM+	head	PDAC	no	G2	Orben et al. 2022
B403	G12V	FNB	male	80-90	NA*	tail	PDAC	no	NA*	current study
B535	G12D	Diagnostic laparoscopy	male	40-50	NA*	head	PDAC	no	NA*	current study
*	Tumour p-stage and grading cannot be provided based on cytology from EUS-guided/laparoscopic biopsies.
**	Grading cannot be provided after neoadjuvant chemotherapy.

## Sheet: organoid phenotype transp.
Table 3. Organoid phenotype implantation information
license from the local authorities of the Technical University of Munich and the Regierung von Oberbayern number 55.2-2532.Vet_02-19-174
Mouse ID	Gender	background	Injected Organoid cells	date of birth	date of transplantation	date of sacrifice	pancreas tumour weight (g)	mouse weight (g)	tumour grade	liver metastasis	lung metastasis
AP1_10	male	C57Bl6/J	Epithelial 9591 - bulk	2023-05-09	2024-07-04	2023-07-28	0.42	not reported	Grade 3	1	4	24days
AP1_11	male	C57Bl6/J	Epithelial 9591 - bulk	2023-05-09	2024-07-04	2023-07-28	0.57	23.3	Grade 3	2	0	24days
AP1_12	male	C57Bl6/J	Epithelial 9591 - bulk	2023-05-09	2024-07-04	2023-07-28	0.6	25.23	Grade 3	12	0	24days
AP1_13	male	C57Bl6/J	Epithelial 9591 - bulk	2023-05-09	2024-07-04	2023-07-27	0.64	24.04	Grade 3	3	26	23days
AP1_14	male	C57Bl6/J	Epithelial 9591 - bulk	2023-05-09	2024-07-04	2023-07-28	0.36	25.5	Grade 3	3	0	24days
AP2_15	male	C57Bl6/J	Epithelial 9591 - TEBBO	2023-05-09	2024-07-04	2023-07-28	0.6	24.36	Grade 3	2	5	24days
AP2_16	male	C57Bl6/J	Epithelial 9591 - TEBBO	2023-05-09	2024-07-04	2023-07-28	0.39	26.17	Grade 4	6	1	24days
AP2_17	male	C57Bl6/J	Epithelial 9591 - TEBBO	2023-05-09	2024-07-04	2023-07-28	0.41	23.8	Grade 3	3	6	24days
AP2_18	male	C57Bl6/J	Epithelial 9591 - TEBBO	2023-05-09	2024-07-04	2023-07-28	0.41	24.3	Grade 4	1	2	24days
AP2_19	male	C57Bl6/J	Epithelial 9591 - TEBBO	2023-05-09	2024-07-04	2023-07-28	0.24	25.2	Grade 3	3	8	24days
AP3_20	male	C57Bl6/J	Epithelial 9591 - cystic branched	2023-05-09	2024-07-04	2023-07-28	0.3	23	Grade 3	2	0	24days
AP3_21	male	C57Bl6/J	Epithelial 9591 - cystic branched	2023-05-09	2024-07-04	2023-07-28	0.18	25.4	Grade 3	1	0	24days
AP3_22	male	C57Bl6/J	Epithelial 9591 - cystic branched	2023-05-09	2024-07-04	2023-07-28	0.4	25.2	Grade 2	0	5	24days
AP3_23	male	C57Bl6/J	Epithelial 9591 - cystic branched	2023-05-09	2024-07-04	2023-07-28	0.25	26.67	Grade 4	1	0	24days
AP3_24	male	C57Bl6/J	Epithelial 9591 - cystic branched	2023-05-09	2024-07-04	2023-07-28	0.28	27.3	Grade 3	0	0	24days
AP4_25	male	C57Bl6/J	Epithelial 9591 - thick branched	2023-05-09	2024-07-04	2023-07-28	0.23	26.35	Grade 4	9	0	24days
AP4_26	male	C57Bl6/J	Epithelial 9591 - thick branched	2023-05-09	2024-07-04	2023-07-28	0.33	24.18	Grade 3	3	21	24days
AP4_27	male	C57Bl6/J	Epithelial 9591 - thick branched	2023-05-09	2024-07-04	2023-07-28	0.33	25.6	Grade 3	0	0	24days
AP4_28	male	C57Bl6/J	Epithelial 9591 - thick branched	2023-05-09	2024-07-04	2023-07-27	0.34	25.33	Grade 3	3	1	23days
AP4_29	male	C57Bl6/J	Epithelial 9591 - thick branched	2023-05-09	2024-07-04	2023-07-28	0.31	23.81	Grade 3	4	0	24days
AP5_30	male	C57Bl6/J	Epithelial 9591 - tree-like	2023-05-09	2024-07-04	2023-07-28	0.47	25.6	Grade 4	2	1	24days
AP5_32	male	C57Bl6/J	Epithelial 9591 - tree-like	2023-05-09	2024-07-04	2023-07-28	0.38	24.35	Grade 3	8	1	24days
AP5_33	male	C57Bl6/J	Epithelial 9591 - tree-like	2023-05-09	2024-07-04	2023-07-27	0.27	20.33	Grade 3	1	112	23days
AP5_34	male	C57Bl6/J	Epithelial 9591 - tree-like	2023-05-09	2024-07-04	2023-07-28	0.49	24.47	Grade 3	7	1	24days
AP6_01	male	B6129SF1/J	Mesenchymal 16992 - bulk	2023-02-04	2024-07-04	2023-07-21	0.62	28.88	Grade 4	34	0	17days
AP6_02	male	B6129SF1/J	Mesenchymal 16992 - bulk	2023-02-04	2024-07-04	2023-07-21	0.54	29.45	Grade 4	13	0	17days
AP6_97	male	B6129SF1/J	Mesenchymal 16992 - bulk	2023-03-21	2024-07-04	2023-07-21	0.65	27.48	Grade 4	15	0	17days
AP6_98	male	B6129SF1/J	Mesenchymal 16992 - bulk	2023-03-21	2024-07-04	2023-07-21	0.94	26.25	Grade 4	11	0	17days
AP7_03	male	B6129SF1/J	Mesenchymal 16992 - BM	2023-03-05	2024-07-04	2023-07-21	0.77	24.62	Grade 4	9	0	17days
AP7_04	male	B6129SF1/J	Mesenchymal 16992 - BM	2023-03-05	2024-07-04	2023-07-21	0.22	25.45	Grade 4	11	0	17days
AP7_05	male	B6129SF1/J	Mesenchymal 16992 - BM	2023-03-05	2024-07-04	2023-07-21	1.32	25.23	Grade 4	5	0	17days
AP7_06	male	B6129SF1/J	Mesenchymal 16992 - BM	2023-03-05	2024-07-04	2023-07-20	0.94	26.15	Grade 4	4	0	16 days
AP9_07	male	B6129SF1/J	Mesenchymal 16992 - star like	2023-03-08	2024-07-04	2023-07-21	0.88	24.26	Grade 4	140	1	17days
AP9_09	male	B6129SF1/J	Mesenchymal 16992 - star like	2023-03-08	2024-07-04	2023-07-21	0.87	29.67	Grade 4	114	1	17days
AP9_13	male	B6129SF1/J	Mesenchymal 16992 - star like	2023-03-21	2024-07-04	2023-07-21	0.19	28.08	Grade 4	3	0	17days
AP10_08_01	male	B6129SF1/J	Mesenchymal 16992 - firework	2023-06-20	2023-08-24	2023-09-11	0.61	24.77	Grade 4	1	1	18days
AP10_08_02	male	B6129SF1/J	Mesenchymal 16992 - firework	2023-06-20	2023-08-24	2023-09-11	0.79	26.9	Grade 4	6	0	18days
AP10_08_03	male	B6129SF1/J	Mesenchymal 16992 - firework	2023-06-20	2023-08-24	2023-09-11	0.89	24.9	Grade 4	6	0	18days
AP10_08_04	male	B6129SF1/J	Mesenchymal 16992 - firework	2023-06-20	2023-08-24	2023-09-11	0.72	24.82	Grade 4	2	3	18days
AP10_08_05	male	B6129SF1/J	Mesenchymal 16992 - firework	2023-06-20	2023-08-24	2023-09-11	0.77	24.25	Grade 4	7	0	18days
AP11_09_06	male	B6129SF1/J	Mesenchymal 16992 - star like	2023-06-20	2023-08-24	2023-09-11	1.11	28.8	Grade 4	140	5	18days

## Sheet: Mouse exp after FFX 8Gy
Table 4. Implantation mouse model after FFX and 8 Gy in vitro treatment information
license from the local authorities of the Technical University of Munich and the Regierung von Oberbayern number 55.2-2532.Vet_02-18-91
Mouse ID	Gender	background	Injected Cell line	transpantation date	date of sacrifice	tumour grade	mouse weight (g)
HEI1-00065	female	C57Bl6/J	16992 FFX	2023-06-27	2023-07-11	4	24.3
HEI1-00067	female	C57Bl6/J	9591 FFX	2023-06-27	2023-07-11	3	20.9
HEI1-00068	female	C57Bl6/J	9591 FFX	2023-06-27	2023-07-11	4	23
HEI1-00070	female	C57Bl6/J	16992 control	2023-06-27	2023-07-11	4	18.8
HEI1-00071	female	C57Bl6/J	16992 control	2023-06-27	2023-07-11	4	20.9
HEI1-00072	female	C57Bl6/J	16992 control	2023-06-27	2023-07-11	4	21.6
HEI1-00073	female	C57Bl6/J	9591 control	2023-06-27	2023-07-11	3	25.8
HEI1-00075	female	C57Bl6/J	9591 control	2023-06-27	2023-07-11	3	20.7
HEI1-00076	female	C57Bl6/J	9591 FFX	2023-06-27	2023-07-11	3	21.5
HEI1-00077	female	C57Bl6/J	9591 FFX	2023-06-27	2023-07-11	3	26
HEI1-00078	female	C57Bl6/J	9591 FFX	2023-06-27	2023-07-11	3	23.8
HEI1-00079	female	C57Bl6/J	16992 FFX	2023-06-27	2023-07-11	4	21.9
HEI1-00080	female	C57Bl6/J	16992 FFX	2023-06-27	2023-07-11	4	24.5
HEI1-00081	female	C57Bl6/J	16992 FFX	2023-06-27	2023-07-11	4	22.6
HEI1-00083	female	C57Bl6/J	16992 FFX	2023-06-27	2023-07-11	4	22.3
HEI1-00084	female	C57Bl6/J	16992 control	2023-06-28	2023-07-12	4	22.4
HEI1-00085	female	C57Bl6/J	16992 control	2023-06-28	2023-07-12	4	24.9
HEI1-00087	female	C57Bl6/J	9591 8Gy	2023-06-28	2023-07-12	3	22.4
HEI1-00088	female	C57Bl6/J	9591 8Gy	2023-06-28	2023-07-12	2	23.5
HEI1-00089	female	C57Bl6/J	9591 8Gy	2023-06-28	2023-07-12	3	23
HEI1-00090	female	C57Bl6/J	16992 8Gy	2023-06-28	2023-07-12	4	22.5
HEI1-00091	female	C57Bl6/J	16992 8Gy	2023-06-28	2023-07-12	4	23.2
HEI1-00092	female	C57Bl6/J	16992 8Gy	2023-06-28	2023-07-12	4	22.1
HEI1-00093	female	C57Bl6/J	9591 control	2023-06-28	2023-07-12	3	24.5
HEI1-00094	female	C57Bl6/J	9591 control	2023-06-28	2023-07-12	3	23.9
HEI1-00095	female	C57Bl6/J	9591 control	2023-06-28	2023-07-12	3	25.1
HEI1-00096	female	C57Bl6/J	16992 8Gy	2023-06-28	2023-07-12	4	24.3
HEI1-00097	female	C57Bl6/J	16992 8Gy	2023-06-28	2023-07-12	4	23.5
HEI1-00098	female	C57Bl6/J	16992 8Gy	2023-06-28	2023-07-12	4	25.9
HEI1-00099	female	C57Bl6/J	16992 8Gy	2023-06-28	2023-07-12	4	22.7
HEI1-00100	female	C57Bl6/J	9591 8Gy	2023-06-28	2023-07-12	2	25
HEI1-00101	female	C57Bl6/J	9591 8Gy	2023-06-28	2023-07-12	2	22.8
HEI1-00103	female	C57Bl6/J	9591 8Gy	2023-06-28	2023-07-12	3	20.9
