# Supplementary material for: Heterogeneity-driven phenotypic plasticity and treatment response in branched-organoid models of pancreatic ductal adenocarcinoma
Source: Nat Biomed Eng. 2024 Dec 10;9(6):836–64. doi: 10.1038/s41551-024-01273-9 (PMC12176653; doi:10.1038/s41551-024-01273-9)
Supplement: Supplementary file 4 — Source data. [file 41551_2024_1273_MOESM4_ESM.xlsx]

## Sheet: Fig. 1
Fig. 1d
epithelial ID 9591	Major axis (µm)		mesenchymal ID 16992	Major axis (µm)
9591_DAY_13 Organoid 1	3017.84		16992_DAY_13 Organoid 1	1952.71
9591_DAY_13 Organoid 2	2106.37		16992_DAY_13 Organoid 2	1334.61
9591_DAY_13 Organoid 3	1684.58		16992_DAY_13 Organoid 3	2024.61
9591_DAY_13 Organoid 4	1803.82		16992_DAY_13 Organoid 4	1628.33
9591_DAY_13 Organoid 5	2356.81		16992_DAY_13 Organoid 5	1049.87
9591_DAY_13 Organoid 6	1964.81		16992_DAY_13 Organoid 6	976.594
9591_DAY_13 Organoid 7	2476.88		16992_DAY_13 Organoid 7	1711.99
9591_DAY_13 Organoid 8	2964.48		16992_DAY_13 Organoid 8	1150.37
9591_DAY_13 Organoid 9	1970.34		16992_DAY_13 Organoid 9	1447.87
9591_DAY_13 Organoid 10	576.763		16992_DAY_13 Organoid 10	1327.69
9591_DAY_13 Organoid 11	1905.69		16992_DAY_13 Organoid 11	1793.28
9591_DAY_13 Organoid 12	2052.22		16992_DAY_13 Organoid 12	1274.98
9591_DAY_13 Organoid 13	1389.78		16992_DAY_13 Organoid 13	2193.06
9591_DAY_13 Organoid 14	2402.27		16992_DAY_13 Organoid 14	378.759
9591_DAY_13 Organoid 15	1338.12		16992_DAY_13 Organoid 15	1836.03
9591_DAY_13 Organoid 16	1346.9		16992_DAY_13 Organoid 16	2045.68
9591_DAY_13 Organoid 17	2358.82		16992_DAY_13 Organoid 17	1897.81
9591_DAY_13 Organoid 18	2372.87		16992_DAY_13 Organoid 18	1837.08
9591_DAY_13 Organoid 19	2607.2		16992_DAY_13 Organoid 19	2102.78
9591_DAY_13 Organoid 20	1789.99		16992_DAY_13 Organoid 20	1813.01
9591_DAY_13 Organoid 21	2305.09		16992_DAY_13 Organoid 21	1262.02
9591_DAY_13 Organoid 22	2266.03		16992_DAY_13 Organoid 22	2023.24
9591_DAY_13 Organoid 23	1951.05		16992_DAY_13 Organoid 23	1843.89
9591_DAY_13 Organoid 24	2514.2		16992_DAY_13 Organoid 24	1478.64
9591_DAY_13 Organoid 25	3070.08		16992_DAY_13 Organoid 25	1865.52
9591_DAY_13 Organoid 26	1751.83		16992_DAY_13 Organoid 26	2136.17
9591_DAY_13 Organoid 27	2269.03		16992_DAY_13 Organoid 27	2104.63
9591_DAY_13 Organoid 28	1691.9		16992_DAY_13 Organoid 28	1818.51
9591_DAY_13 Organoid 29	2741.05		16992_DAY_13 Organoid 29	1559.44
9591_DAY_13 Organoid 30	3026.15		16992_DAY_13 Organoid 30	1919.59
9591_DAY_13 Organoid 31	2149.71		16992_DAY_13 Organoid 31	1867.59
9591_DAY_13 Organoid 32	2453.87		16992_DAY_13 Organoid 32	2064.05
9591_DAY_13 Organoid 33	2739.89		16992_DAY_13 Organoid 33	1982.95
9591_DAY_13 Organoid 34	2225.74		16992_DAY_13 Organoid 34	1776.24
9591_DAY_13 Organoid 35	1969.19		16992_DAY_13 Organoid 35	2074.16
9591_DAY_13 Organoid 36	2447.19		16992_DAY_13 Organoid 36	1437.96
9591_DAY_13 Organoid 37	2108.19		16992_DAY_13 Organoid 37	2074.16
9591_DAY_13 Organoid 38	1257.9		16992_DAY_13 Organoid 38	2034.93
9591_DAY_13 Organoid 39	1517.73		16992_DAY_13 Organoid 39	2002.92
9591_DAY_13 Organoid 40	3081.02		16992_DAY_13 Organoid 40	1630.78
9591_DAY_13 Organoid 41	2435.41		16992_DAY_13 Organoid 41	1291.76
9591_DAY_13 Organoid 42	2035.35		16992_DAY_13 Organoid 42	1084.6
9591_DAY_13 Organoid 43	2050.42		16992_DAY_13 Organoid 43	1799.58
9591_DAY_13 Organoid 44	2638.11		16992_DAY_13 Organoid 44	1168.83
9591_DAY_13 Organoid 45	2609.87		16992_DAY_13 Organoid 45	1610.9
9591_DAY_13 Organoid 46	2005.39		16992_DAY_13 Organoid 46	1851.33
9591_DAY_13 Organoid 47	2787.64		16992_DAY_13 Organoid 47	1358.9
9591_DAY_13 Organoid 48	2114.26		16992_DAY_13 Organoid 48	1325.35
9591_DAY_13 Organoid 49	749.039		16992_DAY_13 Organoid 49	2061.06
9591_DAY_13 Organoid 50	1935.25		16992_DAY_13 Organoid 50	1831.4
9591_DAY_13 Organoid 51	1984.01		16992_DAY_13 Organoid 51	2057.61
9591_DAY_13 Organoid 52	1481.12		16992_DAY_13 Organoid 52	1812.22
9591_DAY_13 Organoid 53	2361.15		16992_DAY_13 Organoid 53	1804.65
9591_DAY_13 Organoid 54	2503.17		16992_DAY_13 Organoid 54	2124.32
9591_DAY_13 Organoid 55	1847.97		16992_DAY_13 Organoid 55	1964.64
9591_DAY_13 Organoid 56	2466.67		16992_DAY_13 Organoid 56	1936.44
9591_DAY_13 Organoid 57	1354.37		16992_DAY_13 Organoid 57	1523.86
9591_DAY_13 Organoid 58	2475.69		16992_DAY_13 Organoid 58	1769.9
9591_DAY_13 Organoid 59	2668.25		16992_DAY_13 Organoid 59	2157.02
9591_DAY_13 Organoid 60	1197.9		16992_DAY_13 Organoid 60	2135.47
9591_DAY_13 Organoid 61	3069.3		16992_DAY_13 Organoid 61	1803.91
9591_DAY_13 Organoid 62	2243.93		16992_DAY_13 Organoid 62	1956.66
9591_DAY_13 Organoid 63	1770.72		16992_DAY_13 Organoid 63	1693.04
9591_DAY_13 Organoid 64	1683.41		16992_DAY_13 Organoid 64	1758.41
9591_DAY_13 Organoid 65	2741.34		16992_DAY_13 Organoid 65	1765.45
9591_DAY_13 Organoid 66	3007.86		16992_DAY_13 Organoid 66	1928.76
9591_DAY_13 Organoid 67	2193.98		16992_DAY_13 Organoid 67	2053.34
9591_DAY_13 Organoid 68	2453.05		16992_DAY_13 Organoid 68	1785.53
9591_DAY_13 Organoid 69	2208.97		16992_DAY_13 Organoid 69	1237.17
9591_DAY_13 Organoid 70	2676.06		16992_DAY_13 Organoid 70	548.891
9591_DAY_13 Organoid 71	1964.4		16992_DAY_13 Organoid 71	1209.62
9591_DAY_13 Organoid 72	2444.56		16992_DAY_13 Organoid 72	1163.54
9591_DAY_13 Organoid 73	1528.05		16992_DAY_13 Organoid 73	1457.86
9591_DAY_13 Organoid 74	2170.65		16992_DAY_13 Organoid 74	553.896
9591_DAY_13 Organoid 75	1263.57		16992_DAY_13 Organoid 75	398.893
9591_DAY_13 Organoid 76	2833.47		16992_DAY_13 Organoid 76	1716.49
9591_DAY_13 Organoid 77	1516.35		16992_DAY_13 Organoid 77	1419.64
9591_DAY_13 Organoid 78	1874.55		16992_DAY_13 Organoid 78	1084.9
9591_DAY_13 Organoid 79	2619.99		16992_DAY_13 Organoid 79	1417.8
9591_DAY_13 Organoid 80	2826.51		16992_DAY_13 Organoid 80	626.677
9591_DAY_13 Organoid 81	2228.8		16992_DAY_13 Organoid 81	167.655
9591_DAY_13 Organoid 82	2271.52		16992_DAY_13 Organoid 82	950.273
9591_DAY_13 Organoid 83	2836.43		16992_DAY_13 Organoid 83	268.109
9591_DAY_13 Organoid 84	2578.02		16992_DAY_13 Organoid 84	1198.63
9591_DAY_13 Organoid 85	2437.08		16992_DAY_13 Organoid 85	1595.92
9591_DAY_13 Organoid 86	1910.5		16992_DAY_12 Organoid 1	1425.49
9591_DAY_13 Organoid 87	2225.9		16992_DAY_12 Organoid 2	1224.37
9591_DAY_13 Organoid 88	2737.8		16992_DAY_12 Organoid 3	1865.47
9591_DAY_13 Organoid 89	2694.1		16992_DAY_12 Organoid 4	2043.03
9591_DAY_13 Organoid 90	2356.86		16992_DAY_12 Organoid 5	1815.52
9591_DAY_13 Organoid 91	2621.14		16992_DAY_12 Organoid 6	1489.73
9591_DAY_13 Organoid 92	1861.21		16992_DAY_12 Organoid 7	1220.7
9591_DAY_13 Organoid 93	2809.26		16992_DAY_12 Organoid 8	884.195
9591_DAY_13 Organoid 94	2711.78		16992_DAY_12 Organoid 9	1778.78
9591_DAY_13 Organoid 95	1223.69		16992_DAY_12 Organoid 10	973.361
9591_DAY_13 Organoid 96	2957.81		16992_DAY_12 Organoid 11	1802.68
9591_DAY_13 Organoid 97	1810.57		16992_DAY_12 Organoid 12	1055.88
9591_DAY_13 Organoid 98	2485.59		16992_DAY_12 Organoid 13	1855.35
9591_DAY_13 Organoid 99	2422.36		16992_DAY_12 Organoid 14	1140.42
9591_DAY_13 Organoid 100	2544.95		16992_DAY_12 Organoid 15	2029.81
9591_DAY_13 Organoid 101	2788.52		16992_DAY_12 Organoid 16	109.778
9591_DAY_13 Organoid 102	2689.01		16992_DAY_12 Organoid 17	1545.21
9591_DAY_12 organoid 1	2316.28		16992_DAY_12 Organoid 18	2197.28
9591_DAY_12 organoid 2	2320.15		16992_DAY_12 Organoid 19	1640.47
9591_DAY_12 organoid 3	2134.65		16992_DAY_12 Organoid 20	1581.27
9591_DAY_12 organoid 4	1858.78		16992_DAY_12 Organoid 21	1815.07
9591_DAY_12 organoid 5	2332.53		16992_DAY_12 Organoid 22	1640.22
9591_DAY_12 organoid 6	2117.84		16992_DAY_12 Organoid 23	1044.23
9591_DAY_12 organoid 7	2535.82		16992_DAY_12 Organoid 24	1717.66
9591_DAY_12 organoid 8	2582.49		16992_DAY_12 Organoid 25	1399.83
9591_DAY_12 organoid 9	2312.95		16992_DAY_12 Organoid 26	1784.27
9591_DAY_12 organoid 10	708.665		16992_DAY_12 Organoid 27	1663.2
9591_DAY_12 organoid 11	1233.22		16992_DAY_12 Organoid 28	1604.58
9591_DAY_12 organoid 12	1313.73		16992_DAY_12 Organoid 29	1790.61
9591_DAY_12 organoid 13	2340.71		16992_DAY_12 Organoid 30	1661.52
9591_DAY_12 organoid 14	2628.82		16992_DAY_12 Organoid 31	1482.21
9591_DAY_12 organoid 15	1019.81		16992_DAY_12 Organoid 32	1665.2
9591_DAY_12 organoid 16	1599.63		16992_DAY_12 Organoid 33	1661.99
9591_DAY_12 organoid 17	2800.35		16992_DAY_12 Organoid 34	1577.13
9591_DAY_12 organoid 18	2547.43		16992_DAY_12 Organoid 35	1543.43
9591_DAY_12 organoid 19	1631.99		16992_DAY_12 Organoid 36	1928.35
9591_DAY_12 organoid 20	1917.22		16992_DAY_12 Organoid 37	1445.56
9591_DAY_12 organoid 21	2334.34		16992_DAY_12 Organoid 38	1236.69
9591_DAY_12 organoid 22	2807.49		16992_DAY_12 Organoid 39	1773.51
9591_DAY_12 organoid 23	1248.78		16992_DAY_12 Organoid 40	2087.85
9591_DAY_12 organoid 24	2498.86		16992_DAY_12 Organoid 41	1504.47
9591_DAY_12 organoid 25	2777.51		16992_DAY_12 Organoid 42	1308.91
9591_DAY_12 organoid 26	2175.36		16992_DAY_12 Organoid 43	1211.53
9591_DAY_12 organoid 27	1447.62		16992_DAY_12 Organoid 44	983.898
9591_DAY_12 organoid 28	1946.22		16992_DAY_12 Organoid 45	1782.41
9591_DAY_12 organoid 29	2500.84		16992_DAY_12 Organoid 46	1020.81
9591_DAY_12 organoid 30	2434.09		16992_DAY_12 Organoid 47	1616.76
9591_DAY_12 organoid 31	2204.11		16992_DAY_12 Organoid 48	1813.1
9591_DAY_12 organoid 32	1897.35		16992_DAY_12 Organoid 49	984.71
9591_DAY_12 organoid 33	1847.36		16992_DAY_12 Organoid 50	1144.29
9591_DAY_12 organoid 34	2763.58		16992_DAY_12 Organoid 51	1953.41
9591_DAY_12 organoid 35	2313.48		16992_DAY_12 Organoid 52	1449.52
9591_DAY_12 organoid 36	2259.77		16992_DAY_12 Organoid 53	2223.47
9591_DAY_12 organoid 37	1310.17		16992_DAY_12 Organoid 54	1642.81
9591_DAY_12 organoid 38	1829.59		16992_DAY_12 Organoid 55	1733.32
9591_DAY_12 organoid 39	1347.26		16992_DAY_12 Organoid 56	1775.93
9591_DAY_12 organoid 40	2395.18		16992_DAY_12 Organoid 57	1739.88
9591_DAY_12 organoid 41	2146.2		16992_DAY_12 Organoid 58	1825.08
9591_DAY_12 organoid 42	2098.15		16992_DAY_12 Organoid 59	1568
9591_DAY_12 organoid 43	2304.6		16992_DAY_12 Organoid 60	1646.31
9591_DAY_12 organoid 44	2386.82		16992_DAY_12 Organoid 61	1955.63
9591_DAY_12 organoid 45	2262.04		16992_DAY_12 Organoid 62	1978.63
9591_DAY_12 organoid 46	2533.33		16992_DAY_12 Organoid 63	1683.82
9591_DAY_12 organoid 47	2456.95		16992_DAY_12 Organoid 64	1716.35
9591_DAY_12 organoid 48	688.721		16992_DAY_12 Organoid 65	1575.2
9591_DAY_12 organoid 49	1801.34		16992_DAY_12 Organoid 66	1738.72
9591_DAY_12 organoid 50	2083.07		16992_DAY_12 Organoid 67	1525.56
9591_DAY_12 organoid 51	1647.25		16992_DAY_12 Organoid 68	1579.18
9591_DAY_12 organoid 52	2321.38		16992_DAY_12 Organoid 69	1888.5
9591_DAY_12 organoid 53	2806.82		16992_DAY_12 Organoid 70	1877.2
9591_DAY_12 organoid 54	1620.38		16992_DAY_12 Organoid 71	1464.88
9591_DAY_12 organoid 55	2650.02		16992_DAY_12 Organoid 72	821.158
9591_DAY_12 organoid 56	1243.6		16992_DAY_12 Organoid 73	382.746
9591_DAY_12 organoid 57	2493.97		16992_DAY_12 Organoid 74	1167.76
9591_DAY_12 organoid 58	2489.73		16992_DAY_12 Organoid 75	1171.46
9591_DAY_12 organoid 59	1242.96		16992_DAY_12 Organoid 76	1405.77
9591_DAY_12 organoid 60	2738.8		16992_DAY_12 Organoid 77	299.187
9591_DAY_12 organoid 61	2259.14		16992_DAY_12 Organoid 78	344.913
9591_DAY_12 organoid 62	1937.73		16992_DAY_12 Organoid 79	2054.08
9591_DAY_12 organoid 63	1465.55		16992_DAY_12 Organoid 80	1331.72
9591_DAY_12 organoid 64	2510.6		16992_DAY_12 Organoid 81	776.687
9591_DAY_12 organoid 65	2501.97		16992_DAY_12 Organoid 82	572.961
9591_DAY_12 organoid 66	2248.6		16992_DAY_12 Organoid 83	189.559
9591_DAY_12 organoid 67	2552.78		16992_DAY_12 Organoid 84	1414.02
9591_DAY_12 organoid 68	2232.53		16992_DAY_12 Organoid 85	753.341
9591_DAY_12 organoid 69	2739.9		16992_DAY_12 Organoid 86	253.852
9591_DAY_12 organoid 70	2320.57		16992_DAY_12 Organoid 87	1209.28
9591_DAY_12 organoid 71	2199.94		16992_DAY_12 Organoid 88	1593.24
9591_DAY_12 organoid 72	1363.66		16992_DAY_11 Organoid 1	1281.11
9591_DAY_12 organoid 73	1920.04		16992_DAY_11 Organoid 2	982.232
9591_DAY_12 organoid 74	1267.92		16992_DAY_11 Organoid 3	1341.57
9591_DAY_12 organoid 75	2907.77		16992_DAY_11 Organoid 4	1295.13
9591_DAY_12 organoid 76	1245.88		16992_DAY_11 Organoid 5	919.817
9591_DAY_12 organoid 77	1749.05		16992_DAY_11 Organoid 6	1115.05
9591_DAY_12 organoid 78	2853.1		16992_DAY_11 Organoid 7	1235.22
9591_DAY_12 organoid 79	2861.86		16992_DAY_11 Organoid 8	1655.46
9591_DAY_12 organoid 80	2926.79		16992_DAY_11 Organoid 9	1759.07
9591_DAY_12 organoid 81	2708.16		16992_DAY_11 Organoid 10	893.762
9591_DAY_12 organoid 82	2699.66		16992_DAY_11 Organoid 11	1213.21
9591_DAY_12 organoid 83	2468.06		16992_DAY_11 Organoid 12	1647.25
9591_DAY_12 organoid 84	2575.57		16992_DAY_11 Organoid 13	1671.05
9591_DAY_12 organoid 85	1648.82		16992_DAY_11 Organoid 14	991.99
9591_DAY_12 organoid 86	1890.92		16992_DAY_11 Organoid 15	1996.08
9591_DAY_12 organoid 87	2526.12		16992_DAY_11 Organoid 16	127.819
9591_DAY_12 organoid 88	2888.93		16992_DAY_11 Organoid 17	1396.5
9591_DAY_12 organoid 89	2548.82		16992_DAY_11 Organoid 18	1935.76
9591_DAY_12 organoid 90	2412.44		16992_DAY_11 Organoid 19	1372.29
9591_DAY_12 organoid 91	2073.78		16992_DAY_11 Organoid 20	1545.63
9591_DAY_12 organoid 92	2234.76		16992_DAY_11 Organoid 21	1460.85
9591_DAY_12 organoid 93	2584.97		16992_DAY_11 Organoid 22	1408.88
9591_DAY_12 organoid 94	2758.68		16992_DAY_11 Organoid 23	875.44
9591_DAY_12 organoid 95	1208.71		16992_DAY_11 Organoid 24	1639.62
9591_DAY_12 organoid 96	3073.19		16992_DAY_11 Organoid 25	1567.06
9591_DAY_12 organoid 97	1800.1		16992_DAY_11 Organoid 26	1499.47
9591_DAY_12 organoid 98	2656.1		16992_DAY_11 Organoid 27	1613.03
9591_DAY_12 organoid 99	2377.67		16992_DAY_11 Organoid 28	1756.12
9591_DAY_12 organoid 100	2974.22		16992_DAY_11 Organoid 29	1760.57
9591_DAY_12 organoid 101	2322.58		16992_DAY_11 Organoid 30	1372.74
9591_DAY_12 organoid 102	2749.11		16992_DAY_11 Organoid 31	1630.27
9591_DAY_12 organoid 103	2268.34		16992_DAY_11 Organoid 32	1439.68
9591_DAY_11 Organoid 1	2691.3		16992_DAY_11 Organoid 33	1438.11
9591_DAY_11 Organoid 2	1975.02		16992_DAY_11 Organoid 34	1627.75
9591_DAY_11 Organoid 3	2155.6		16992_DAY_11 Organoid 35	1825.96
9591_DAY_11 Organoid 4	2097.35		16992_DAY_11 Organoid 36	1404.93
9591_DAY_11 Organoid 5	2053.12		16992_DAY_11 Organoid 37	1001.1
9591_DAY_11 Organoid 6	2413.93		16992_DAY_11 Organoid 38	1400.9
9591_DAY_11 Organoid 7	2476.03		16992_DAY_11 Organoid 39	2178.55
9591_DAY_11 Organoid 8	2571.52		16992_DAY_11 Organoid 40	1075.81
9591_DAY_11 Organoid 9	2140.17		16992_DAY_11 Organoid 41	1113.86
9591_DAY_11 Organoid 10	512.347		16992_DAY_11 Organoid 42	1229.28
9591_DAY_11 Organoid 11	1604.09		16992_DAY_11 Organoid 43	1646.62
9591_DAY_11 Organoid 12	1866.59		16992_DAY_11 Organoid 44	1650.79
9591_DAY_11 Organoid 13	1421.96		16992_DAY_11 Organoid 45	902.869
9591_DAY_11 Organoid 14	1999.1		16992_DAY_11 Organoid 46	1502.56
9591_DAY_11 Organoid 15	2536.9		16992_DAY_11 Organoid 47	1617.12
9591_DAY_11 Organoid 16	1210.39		16992_DAY_11 Organoid 48	842.5
9591_DAY_11 Organoid 17	1767.78		16992_DAY_11 Organoid 49	1029.02
9591_DAY_11 Organoid 18	2278.15		16992_DAY_11 Organoid 50	2028.69
9591_DAY_11 Organoid 19	2348.98		16992_DAY_11 Organoid 51	1550.41
9591_DAY_11 Organoid 20	1428.48		16992_DAY_11 Organoid 52	1942.07
9591_DAY_11 Organoid 21	1968.03		16992_DAY_11 Organoid 53	1503.89
9591_DAY_11 Organoid 22	2489.12		16992_DAY_11 Organoid 54	1700.2
9591_DAY_11 Organoid 23	1539.55		16992_DAY_11 Organoid 55	1726.88
9591_DAY_11 Organoid 24	2566.06		16992_DAY_11 Organoid 56	1694.7
9591_DAY_11 Organoid 25	2985.51		16992_DAY_11 Organoid 57	1707.2
9591_DAY_11 Organoid 26	2068.66		16992_DAY_11 Organoid 58	1621.65
9591_DAY_11 Organoid 27	2312.3		16992_DAY_11 Organoid 59	1518.83
9591_DAY_11 Organoid 28	1810.22		16992_DAY_11 Organoid 60	1815.19
9591_DAY_11 Organoid 29	2410.14		16992_DAY_11 Organoid 61	1617.2
9591_DAY_11 Organoid 30	2622.26		16992_DAY_11 Organoid 62	1605.63
9591_DAY_11 Organoid 31	2427.49		16992_DAY_11 Organoid 63	1417.69
9591_DAY_11 Organoid 32	2847.49		16992_DAY_11 Organoid 64	1569.42
9591_DAY_11 Organoid 33	2010.86		16992_DAY_11 Organoid 65	1541.37
9591_DAY_11 Organoid 34	2679.5		16992_DAY_11 Organoid 66	1651.13
9591_DAY_11 Organoid 35	2297.26		16992_DAY_11 Organoid 67	1678.79
9591_DAY_11 Organoid 36	2256.74		16992_DAY_11 Organoid 68	2036.49
9591_DAY_11 Organoid 37	1684.42		16992_DAY_11 Organoid 69	1367.22
9591_DAY_11 Organoid 38	1998.2		16992_DAY_11 Organoid 70	441.743
9591_DAY_11 Organoid 39	1408.04		16992_DAY_11 Organoid 71	231.993
9591_DAY_11 Organoid 40	2569.43		16992_DAY_11 Organoid 72	958.267
9591_DAY_11 Organoid 41	2004.75		16992_DAY_11 Organoid 73	982.652
9591_DAY_11 Organoid 42	2178.32		16992_DAY_11 Organoid 74	1158.92
9591_DAY_11 Organoid 43	2089.57		16992_DAY_11 Organoid 75	217.865
9591_DAY_11 Organoid 44	2030.53		16992_DAY_11 Organoid 76	268.885
9591_DAY_11 Organoid 45	2439.47		16992_DAY_11 Organoid 77	1863.66
9591_DAY_11 Organoid 46	2317.68		16992_DAY_11 Organoid 78	1169.87
9591_DAY_11 Organoid 47	2380.11		16992_DAY_11 Organoid 79	426.145
9591_DAY_11 Organoid 48	2234.25		16992_DAY_11 Organoid 80	455.506
9591_DAY_11 Organoid 49	736.507		16992_DAY_11 Organoid 81	112.136
9591_DAY_11 Organoid 50	1938.39		16992_DAY_11 Organoid 82	1267.15
9591_DAY_11 Organoid 51	2020.34		16992_DAY_11 Organoid 83	284.803
9591_DAY_11 Organoid 52	1871.17		16992_DAY_11 Organoid 84	63.693
9591_DAY_11 Organoid 53	1888.23		16992_DAY_11 Organoid 85	902.836
9591_DAY_11 Organoid 54	2332.67		16992_DAY_11 Organoid 86	1263.16
9591_DAY_11 Organoid 55	1836.74		16992_DAY_10 Organoid 1	1124.24
9591_DAY_11 Organoid 56	2233.22		16992_DAY_10 Organoid 2	995.379
9591_DAY_11 Organoid 57	1329.09		16992_DAY_10 Organoid 3	1229.92
9591_DAY_11 Organoid 58	2416.7		16992_DAY_10 Organoid 4	1128.57
9591_DAY_11 Organoid 59	2579.76		16992_DAY_10 Organoid 5	1321.73
9591_DAY_11 Organoid 60	1530.98		16992_DAY_10 Organoid 6	1015.24
9591_DAY_11 Organoid 61	2965.43		16992_DAY_10 Organoid 7	1206.68
9591_DAY_11 Organoid 62	2467.65		16992_DAY_10 Organoid 8	1366.9
9591_DAY_11 Organoid 63	2101.23		16992_DAY_10 Organoid 9	1587.24
9591_DAY_11 Organoid 64	1550.79		16992_DAY_10 Organoid 10	792.915
9591_DAY_11 Organoid 65	2487.84		16992_DAY_10 Organoid 11	1041.15
9591_DAY_11 Organoid 66	2741.83		16992_DAY_10 Organoid 12	1619.42
9591_DAY_11 Organoid 67	2484.97		16992_DAY_10 Organoid 13	1442.48
9591_DAY_11 Organoid 68	2841.76		16992_DAY_10 Organoid 14	1303.68
9591_DAY_11 Organoid 69	2152.48		16992_DAY_10 Organoid 15	1799.74
9591_DAY_11 Organoid 70	2636.96		16992_DAY_10 Organoid 16	46.952
9591_DAY_11 Organoid 71	2252.21		16992_DAY_10 Organoid 17	1315.41
9591_DAY_11 Organoid 72	2092.97		16992_DAY_10 Organoid 18	1534.7
9591_DAY_11 Organoid 73	1529.46		16992_DAY_10 Organoid 19	1326.08
9591_DAY_11 Organoid 74	1770.23		16992_DAY_10 Organoid 20	1234.19
9591_DAY_11 Organoid 75	1445.6		16992_DAY_10 Organoid 21	1386.8
9591_DAY_11 Organoid 76	2800.23		16992_DAY_10 Organoid 22	1416.25
9591_DAY_11 Organoid 77	1348		16992_DAY_10 Organoid 23	794.313
9591_DAY_11 Organoid 78	1801.98		16992_DAY_10 Organoid 24	1334.56
9591_DAY_11 Organoid 79	2665.32		16992_DAY_10 Organoid 25	1195.09
9591_DAY_11 Organoid 80	2481.18		16992_DAY_10 Organoid 26	1337.39
9591_DAY_11 Organoid 81	2535.03		16992_DAY_10 Organoid 27	1395.56
9591_DAY_11 Organoid 82	2603.23		16992_DAY_10 Organoid 28	1613.47
9591_DAY_11 Organoid 83	2654.7		16992_DAY_10 Organoid 29	1265.29
9591_DAY_11 Organoid 84	2648.04		16992_DAY_10 Organoid 30	1050.08
9591_DAY_11 Organoid 85	2298.28		16992_DAY_10 Organoid 31	1304.22
9591_DAY_11 Organoid 86	1867.63		16992_DAY_10 Organoid 32	1324.35
9591_DAY_11 Organoid 87	2249.04		16992_DAY_10 Organoid 33	1270.7
9591_DAY_11 Organoid 88	2241.85		16992_DAY_10 Organoid 34	1292.47
9591_DAY_11 Organoid 89	2800.48		16992_DAY_10 Organoid 35	1573.52
9591_DAY_11 Organoid 90	2452.6		16992_DAY_10 Organoid 36	1044.67
9591_DAY_11 Organoid 91	2178.19		16992_DAY_10 Organoid 37	971.511
9591_DAY_11 Organoid 92	1890.21		16992_DAY_10 Organoid 38	1201.22
9591_DAY_11 Organoid 93	2457.84		16992_DAY_10 Organoid 39	2201.9
9591_DAY_11 Organoid 94	2547.64		16992_DAY_10 Organoid 40	1117.4
9591_DAY_11 Organoid 95	1165.5		16992_DAY_10 Organoid 41	1010.56
9591_DAY_11 Organoid 96	2914.35		16992_DAY_10 Organoid 42	1208.12
9591_DAY_11 Organoid 97	1607.4		16992_DAY_10 Organoid 43	1363.09
9591_DAY_11 Organoid 98	2843.07		16992_DAY_10 Organoid 44	1570.27
9591_DAY_11 Organoid 99	2073.85		16992_DAY_10 Organoid 45	818.279
9591_DAY_11 Organoid 100	2229.17		16992_DAY_10 Organoid 46	1214.68
9591_DAY_11 Organoid 101	2248.33		16992_DAY_10 Organoid 47	1361.27
9591_DAY_11 Organoid 102	2827.9		16992_DAY_10 Organoid 48	746.467
9591_DAY_11 Organoid 103	2016.12		16992_DAY_10 Organoid 49	656.889
9591_DAY_10 Organoid 1	2596.26		16992_DAY_10 Organoid 50	1856.14
9591_DAY_10 Organoid 2	2136.61		16992_DAY_10 Organoid 51	1339.58
9591_DAY_10 Organoid 3	2234.52		16992_DAY_10 Organoid 52	1618.86
9591_DAY_10 Organoid 4	1980.99		16992_DAY_10 Organoid 53	1369.35
9591_DAY_10 Organoid 5	1763.39		16992_DAY_10 Organoid 54	1484.6
9591_DAY_10 Organoid 6	2090.52		16992_DAY_10 Organoid 55	1469.57
9591_DAY_10 Organoid 7	2235.52		16992_DAY_10 Organoid 56	1497.33
9591_DAY_10 Organoid 8	2394.59		16992_DAY_10 Organoid 57	1214.23
9591_DAY_10 Organoid 9	2455.01		16992_DAY_10 Organoid 58	1330.2
9591_DAY_10 Organoid 10	530.236		16992_DAY_10 Organoid 59	1204.36
9591_DAY_10 Organoid 11	1681.63		16992_DAY_10 Organoid 60	1560.74
9591_DAY_10 Organoid 12	1953.32		16992_DAY_10 Organoid 61	1362.58
9591_DAY_10 Organoid 13	2251.58		16992_DAY_10 Organoid 62	1367.67
9591_DAY_10 Organoid 14	1482.08		16992_DAY_10 Organoid 63	1156.06
9591_DAY_10 Organoid 15	1866.14		16992_DAY_10 Organoid 64	1406.7
9591_DAY_10 Organoid 16	2202.39		16992_DAY_10 Organoid 65	1303.02
9591_DAY_10 Organoid 17	1212.79		16992_DAY_10 Organoid 66	1345.35
9591_DAY_10 Organoid 18	1718.12		16992_DAY_10 Organoid 67	1546.69
9591_DAY_10 Organoid 19	2444.46		16992_DAY_10 Organoid 68	1853.07
9591_DAY_10 Organoid 20	1769.21		16992_DAY_10 Organoid 69	1263.97
9591_DAY_10 Organoid 21	1018.1		16992_DAY_10 Organoid 70	208.026
9591_DAY_10 Organoid 22	2455.8		16992_DAY_10 Organoid 71	106.525
9591_DAY_10 Organoid 23	1570.52		16992_DAY_10 Organoid 72	950.698
9591_DAY_10 Organoid 24	2487.2		16992_DAY_10 Organoid 73	871.401
9591_DAY_10 Organoid 25	2378.2		16992_DAY_10 Organoid 74	1126.96
9591_DAY_10 Organoid 26	1967.46		16992_DAY_10 Organoid 75	194.203
9591_DAY_10 Organoid 27	2697.71		16992_DAY_10 Organoid 76	235.779
9591_DAY_10 Organoid 28	1904.24		16992_DAY_10 Organoid 77	1104.67
9591_DAY_10 Organoid 29	2578.1		16992_DAY_10 Organoid 78	277.911
9591_DAY_10 Organoid 30	2331.26		16992_DAY_10 Organoid 79	416.299
9591_DAY_10 Organoid 31	2342.73		16992_DAY_10 Organoid 80	125.579
9591_DAY_10 Organoid 32	1907.7		16992_DAY_10 Organoid 81	1369.24
9591_DAY_10 Organoid 33	2880.83		16992_DAY_10 Organoid 82	399.225
9591_DAY_10 Organoid 34	2253.28		16992_DAY_10 Organoid 83	257.305
9591_DAY_10 Organoid 35	2164.42		16992_DAY_10 Organoid 84	719.344
9591_DAY_10 Organoid 36	2137.47		16992_DAY_10 Organoid 85	560.919
9591_DAY_10 Organoid 37	1310.86		16992_DAY_9 Organoid 1	1073.61
9591_DAY_10 Organoid 38	2084		16992_DAY_9 Organoid 2	458.196
9591_DAY_10 Organoid 39	1533.99		16992_DAY_9 Organoid 3	1357.11
9591_DAY_10 Organoid 40	2694.13		16992_DAY_9 Organoid 4	1159.57
9591_DAY_10 Organoid 41	2279.38		16992_DAY_9 Organoid 5	972.841
9591_DAY_10 Organoid 42	2266.88		16992_DAY_9 Organoid 6	846.69
9591_DAY_10 Organoid 43	2032.46		16992_DAY_9 Organoid 7	1131.89
9591_DAY_10 Organoid 44	2145.96		16992_DAY_9 Organoid 8	579.998
9591_DAY_10 Organoid 45	2334.67		16992_DAY_9 Organoid 9	1245.9
9591_DAY_10 Organoid 46	2057.21		16992_DAY_9 Organoid 10	1593.87
9591_DAY_10 Organoid 47	2480.34		16992_DAY_9 Organoid 11	1646.51
9591_DAY_10 Organoid 48	2383.24		16992_DAY_9 Organoid 12	1352.12
9591_DAY_10 Organoid 49	550.029		16992_DAY_9 Organoid 13	239.141
9591_DAY_10 Organoid 50	1982.25		16992_DAY_9 Organoid 14	474.31
9591_DAY_10 Organoid 51	1686.29		16992_DAY_9 Organoid 15	1680.17
9591_DAY_10 Organoid 52	1934.3		16992_DAY_9 Organoid 16	76.55
9591_DAY_10 Organoid 53	2289.92		16992_DAY_9 Organoid 17	1156.61
9591_DAY_10 Organoid 54	2433.85		16992_DAY_9 Organoid 18	1485.06
9591_DAY_10 Organoid 55	1827.09		16992_DAY_9 Organoid 19	1161.63
9591_DAY_10 Organoid 56	2044.88		16992_DAY_9 Organoid 20	1143.88
9591_DAY_10 Organoid 57	1307.95		16992_DAY_9 Organoid 21	1279.43
9591_DAY_10 Organoid 58	2343.95		16992_DAY_9 Organoid 22	1024.94
9591_DAY_10 Organoid 59	2502.4		16992_DAY_9 Organoid 23	608.383
9591_DAY_10 Organoid 60	1421.55		16992_DAY_9 Organoid 24	1248.19
9591_DAY_10 Organoid 61	2407.02		16992_DAY_9 Organoid 25	1377.67
9591_DAY_10 Organoid 62	2697.22		16992_DAY_9 Organoid 26	1081.67
9591_DAY_10 Organoid 63	1946.22		16992_DAY_9 Organoid 27	1355.18
9591_DAY_10 Organoid 64	1717.94		16992_DAY_9 Organoid 28	1323
9591_DAY_10 Organoid 65	2244.2		16992_DAY_9 Organoid 29	1157.91
9591_DAY_10 Organoid 66	2371.68		16992_DAY_9 Organoid 30	1027.47
9591_DAY_10 Organoid 67	2334.09		16992_DAY_9 Organoid 31	1251.31
9591_DAY_10 Organoid 68	1981.32		16992_DAY_9 Organoid 32	1084.71
9591_DAY_10 Organoid 69	2079.52		16992_DAY_9 Organoid 33	1175.93
9591_DAY_10 Organoid 70	2793.86		16992_DAY_9 Organoid 34	1033.23
9591_DAY_10 Organoid 71	2192.81		16992_DAY_9 Organoid 35	1590.06
9591_DAY_10 Organoid 72	2082.77		16992_DAY_9 Organoid 36	1045.1
9591_DAY_10 Organoid 73	1586.56		16992_DAY_9 Organoid 37	464.959
9591_DAY_10 Organoid 74	1893		16992_DAY_9 Organoid 38	1168.14
9591_DAY_10 Organoid 75	1482.67		16992_DAY_9 Organoid 39	1814.08
9591_DAY_10 Organoid 76	2623.67		16992_DAY_9 Organoid 40	1174.19
9591_DAY_10 Organoid 77	1436.38		16992_DAY_9 Organoid 41	968.512
9591_DAY_10 Organoid 78	1939.27		16992_DAY_9 Organoid 42	1193.85
9591_DAY_10 Organoid 79	2575.39		16992_DAY_9 Organoid 43	712.722
9591_DAY_10 Organoid 80	2321.96		16992_DAY_9 Organoid 44	1400
9591_DAY_10 Organoid 81	2588.16		16992_DAY_9 Organoid 45	862.113
9591_DAY_10 Organoid 82	2502.99		16992_DAY_9 Organoid 46	962.929
9591_DAY_10 Organoid 83	2822.97		16992_DAY_9 Organoid 47	1295.37
9591_DAY_10 Organoid 84	2589.36		16992_DAY_9 Organoid 48	545.142
9591_DAY_10 Organoid 85	2011.68		16992_DAY_9 Organoid 49	548.118
9591_DAY_10 Organoid 86	1919.43		16992_DAY_9 Organoid 50	1736.72
9591_DAY_10 Organoid 87	2011.16		16992_DAY_9 Organoid 51	1161.85
9591_DAY_10 Organoid 88	2203.94		16992_DAY_9 Organoid 52	1565.94
9591_DAY_10 Organoid 89	2812.41		16992_DAY_9 Organoid 53	1083.08
9591_DAY_10 Organoid 90	2314.1		16992_DAY_9 Organoid 54	1193.39
9591_DAY_10 Organoid 91	2442.41		16992_DAY_9 Organoid 55	1343.9
9591_DAY_10 Organoid 92	1723.71		16992_DAY_9 Organoid 56	1266.5
9591_DAY_10 Organoid 93	2150.75		16992_DAY_9 Organoid 57	1313.16
9591_DAY_10 Organoid 94	2370.37		16992_DAY_9 Organoid 58	1207.36
9591_DAY_10 Organoid 95	2463.21		16992_DAY_9 Organoid 59	1369.56
9591_DAY_10 Organoid 96	1355.42		16992_DAY_9 Organoid 60	1408.7
9591_DAY_10 Organoid 97	2841.07		16992_DAY_9 Organoid 61	1153.39
9591_DAY_10 Organoid 98	1395.11		16992_DAY_9 Organoid 62	1345.9
9591_DAY_10 Organoid 99	2336.05		16992_DAY_9 Organoid 63	1008.92
9591_DAY_10 Organoid 100	1902.64		16992_DAY_9 Organoid 64	1155.92
9591_DAY_10 Organoid 101	2621.41		16992_DAY_9 Organoid 65	1042.11
9591_DAY_10 Organoid 102	2091.28		16992_DAY_9 Organoid 66	1205.87
9591_DAY_10 Organoid 103	2641.36		16992_DAY_9 Organoid 67	1427.16
9591_DAY_10 Organoid 104	1834.96		16992_DAY_9 Organoid 68	1630.22
9591_DAY_9 Organoid 1	1951.72		16992_DAY_9 Organoid 69	1637.89
9591_DAY_9 Organoid 2	2209.24		16992_DAY_9 Organoid 70	89.709
9591_DAY_9 Organoid 3	1984.21		16992_DAY_9 Organoid 71	164.099
9591_DAY_9 Organoid 4	2000.36		16992_DAY_9 Organoid 72	689.116
9591_DAY_9 Organoid 5	1657.46		16992_DAY_9 Organoid 73	623.685
9591_DAY_9 Organoid 6	2203.27		16992_DAY_9 Organoid 74	377.842
9591_DAY_9 Organoid 7	2191.66		16992_DAY_9 Organoid 75	104.551
9591_DAY_9 Organoid 8	2376.36		16992_DAY_9 Organoid 76	829.428
9591_DAY_9 Organoid 9	2585.37		16992_DAY_9 Organoid 77	274.369
9591_DAY_9 Organoid 10	475.392		16992_DAY_9 Organoid 78	558.16
9591_DAY_9 Organoid 11	1870.12		16992_DAY_9 Organoid 79	137.655
9591_DAY_9 Organoid 12	1312.22		16992_DAY_9 Organoid 80	987.418
9591_DAY_9 Organoid 13	2021.38		16992_DAY_9 Organoid 81	186.307
9591_DAY_9 Organoid 14	1723.36		16992_DAY_9 Organoid 82	112.287
9591_DAY_9 Organoid 15	1586.96		16992_DAY_9 Organoid 83	330.258
9591_DAY_9 Organoid 16	1788.18		16992_DAY_9 Organoid 84	889.068
9591_DAY_9 Organoid 17	2281.23		16992_DAY_8 Organoid 1	1081.19
9591_DAY_9 Organoid 18	1050.19		16992_DAY_8 Organoid 2	149.11
9591_DAY_9 Organoid 19	2153.47		16992_DAY_8 Organoid 3	854.255
9591_DAY_9 Organoid 20	2120.77		16992_DAY_8 Organoid 4	1371.84
9591_DAY_9 Organoid 21	1814.49		16992_DAY_8 Organoid 5	709.565
9591_DAY_9 Organoid 22	2140.7		16992_DAY_8 Organoid 6	994.392
9591_DAY_9 Organoid 23	2342.36		16992_DAY_8 Organoid 7	888.79
9591_DAY_9 Organoid 24	1497.57		16992_DAY_8 Organoid 8	912.595
9591_DAY_9 Organoid 25	2898		16992_DAY_8 Organoid 9	1005.85
9591_DAY_9 Organoid 26	2101.21		16992_DAY_8 Organoid 10	1228.23
9591_DAY_9 Organoid 27	2124.74		16992_DAY_8 Organoid 11	1595.95
9591_DAY_9 Organoid 28	1718.36		16992_DAY_8 Organoid 12	1094.92
9591_DAY_9 Organoid 29	2473.75		16992_DAY_8 Organoid 13	88.275
9591_DAY_9 Organoid 30	2094.4		16992_DAY_8 Organoid 14	261.697
9591_DAY_9 Organoid 31	2497.07		16992_DAY_8 Organoid 15	1473.66
9591_DAY_9 Organoid 32	2135.91		16992_DAY_8 Organoid 16	51.035
9591_DAY_9 Organoid 33	1926.89		16992_DAY_8 Organoid 17	1017.79
9591_DAY_9 Organoid 34	2437.49		16992_DAY_8 Organoid 18	1108.45
9591_DAY_9 Organoid 35	2130.18		16992_DAY_8 Organoid 19	1075.42
9591_DAY_9 Organoid 36	1670.47		16992_DAY_8 Organoid 20	881.401
9591_DAY_9 Organoid 37	2019.7		16992_DAY_8 Organoid 21	1194.82
9591_DAY_9 Organoid 38	1583.69		16992_DAY_8 Organoid 22	966.037
9591_DAY_9 Organoid 39	1634.07		16992_DAY_8 Organoid 23	924.469
9591_DAY_9 Organoid 40	2054.18		16992_DAY_8 Organoid 24	1048.93
9591_DAY_9 Organoid 41	2127.21		16992_DAY_8 Organoid 25	1507.5
9591_DAY_9 Organoid 42	2311.96		16992_DAY_8 Organoid 26	919.169
9591_DAY_9 Organoid 43	1885.95		16992_DAY_8 Organoid 27	1331.24
9591_DAY_9 Organoid 44	1743.33		16992_DAY_8 Organoid 28	1390.39
9591_DAY_9 Organoid 45	2332.83		16992_DAY_8 Organoid 29	951.489
9591_DAY_9 Organoid 46	2209.5		16992_DAY_8 Organoid 30	944.492
9591_DAY_9 Organoid 47	2401.47		16992_DAY_8 Organoid 31	766.008
9591_DAY_9 Organoid 48	2109.11		16992_DAY_8 Organoid 32	834.692
9591_DAY_9 Organoid 49	476.026		16992_DAY_8 Organoid 33	1003.67
9591_DAY_9 Organoid 50	1909.16		16992_DAY_8 Organoid 34	910.351
9591_DAY_9 Organoid 51	1308.35		16992_DAY_8 Organoid 35	1655.53
9591_DAY_9 Organoid 52	2049.82		16992_DAY_8 Organoid 36	1299.11
9591_DAY_9 Organoid 53	1825.58		16992_DAY_8 Organoid 37	286.277
9591_DAY_9 Organoid 54	2196.39		16992_DAY_8 Organoid 38	741.914
9591_DAY_9 Organoid 55	2005.26		16992_DAY_8 Organoid 39	802.378
9591_DAY_9 Organoid 56	2096.5		16992_DAY_8 Organoid 40	1500.64
9591_DAY_9 Organoid 57	1291.23		16992_DAY_8 Organoid 41	1078.92
9591_DAY_9 Organoid 58	2399.55		16992_DAY_8 Organoid 42	909.148
9591_DAY_9 Organoid 59	2318.22		16992_DAY_8 Organoid 43	898.204
9591_DAY_9 Organoid 60	1631.44		16992_DAY_8 Organoid 44	1135.86
9591_DAY_9 Organoid 61	2587.37		16992_DAY_8 Organoid 45	752.702
9591_DAY_9 Organoid 62	2496.18		16992_DAY_8 Organoid 46	831.74
9591_DAY_9 Organoid 63	1755.65		16992_DAY_8 Organoid 47	1188.13
9591_DAY_9 Organoid 64	1700.56		16992_DAY_8 Organoid 48	125.045
9591_DAY_9 Organoid 65	2582.17		16992_DAY_8 Organoid 49	280.06
9591_DAY_9 Organoid 66	2133.27		16992_DAY_8 Organoid 50	1889.5
9591_DAY_9 Organoid 67	2538.1		16992_DAY_8 Organoid 51	958.449
9591_DAY_9 Organoid 68	2190.23		16992_DAY_8 Organoid 52	1174.48
9591_DAY_9 Organoid 69	2077.88		16992_DAY_8 Organoid 53	1077.25
9591_DAY_9 Organoid 70	2559.97		16992_DAY_8 Organoid 54	1126.53
9591_DAY_9 Organoid 71	2130.77		16992_DAY_8 Organoid 55	1247.9
9591_DAY_9 Organoid 72	1865.07		16992_DAY_8 Organoid 56	1000.61
9591_DAY_9 Organoid 73	1572.57		16992_DAY_8 Organoid 57	1516.34
9591_DAY_9 Organoid 74	1919.47		16992_DAY_8 Organoid 58	950.067
9591_DAY_9 Organoid 75	1651.5		16992_DAY_8 Organoid 59	1365.53
9591_DAY_9 Organoid 76	2343.15		16992_DAY_8 Organoid 60	1438.94
9591_DAY_9 Organoid 77	1594.02		16992_DAY_8 Organoid 61	946.556
9591_DAY_9 Organoid 78	1595.54		16992_DAY_8 Organoid 62	1082.18
9591_DAY_9 Organoid 79	2538.58		16992_DAY_8 Organoid 63	802.934
9591_DAY_9 Organoid 80	2358.77		16992_DAY_8 Organoid 64	880.643
9591_DAY_9 Organoid 81	2280.9		16992_DAY_8 Organoid 65	1108.38
9591_DAY_9 Organoid 82	2519.55		16992_DAY_8 Organoid 66	988.834
9591_DAY_9 Organoid 83	2624.99		16992_DAY_8 Organoid 67	1626.08
9591_DAY_9 Organoid 84	2128.16		16992_DAY_8 Organoid 68	1582.56
9591_DAY_9 Organoid 85	1825.83		16992_DAY_8 Organoid 69	1337.66
9591_DAY_9 Organoid 86	1857.41		16992_DAY_8 Organoid 70	85.374
9591_DAY_9 Organoid 87	1958.24		16992_DAY_8 Organoid 71	150.593
9591_DAY_9 Organoid 88	1872.64		16992_DAY_8 Organoid 72	329.7
9591_DAY_9 Organoid 89	2785.47		16992_DAY_8 Organoid 73	301.146
9591_DAY_9 Organoid 90	2431.36		16992_DAY_8 Organoid 74	147.382
9591_DAY_9 Organoid 91	2238.64		16992_DAY_8 Organoid 75	423.301
9591_DAY_9 Organoid 92	1421.13		16992_DAY_8 Organoid 76	272.218
9591_DAY_9 Organoid 93	1867.75		16992_DAY_8 Organoid 77	474.278
9591_DAY_9 Organoid 94	2056.03		16992_DAY_8 Organoid 78	200.123
9591_DAY_9 Organoid 95	1983.68		16992_DAY_8 Organoid 79	820.355
9591_DAY_9 Organoid 96	1138.33		16992_DAY_8 Organoid 80	97.172
9591_DAY_9 Organoid 97	2945.6		16992_DAY_8 Organoid 81	93.436
9591_DAY_9 Organoid 98	1336.68		16992_DAY_8 Organoid 82	209.431
9591_DAY_9 Organoid 99	2568.88		16992_DAY_8 Organoid 83	542.766
9591_DAY_9 Organoid 100	1820.7		16992_DAY_7 Organoid 1	1235.91
9591_DAY_9 Organoid 101	2818.09		16992_DAY_7 Organoid 2	123.255
9591_DAY_9 Organoid 102	1767.72		16992_DAY_7 Organoid 3	627.997
9591_DAY_9 Organoid 103	2323.12		16992_DAY_7 Organoid 4	284.639
9591_DAY_9 Organoid 104	1597.87		16992_DAY_7 Organoid 5	583.789
9591_DAY_8 Organoid 1	2052.63		16992_DAY_7 Organoid 6	751.26
9591_DAY_8 Organoid 2	2374.5		16992_DAY_7 Organoid 7	403.308
9591_DAY_8 Organoid 3	2380.22		16992_DAY_7 Organoid 8	1074.8
9591_DAY_8 Organoid 4	1727.98		16992_DAY_7 Organoid 9	1014.56
9591_DAY_8 Organoid 5	1765.26		16992_DAY_7 Organoid 10	431.675
9591_DAY_8 Organoid 6	2104.54		16992_DAY_7 Organoid 11	538.629
9591_DAY_8 Organoid 7	1847.41		16992_DAY_7 Organoid 12	862.667
9591_DAY_8 Organoid 8	2001.97		16992_DAY_7 Organoid 13	79.573
9591_DAY_8 Organoid 9	2285.28		16992_DAY_7 Organoid 14	207.406
9591_DAY_8 Organoid 10	780.129		16992_DAY_7 Organoid 15	1244.94
9591_DAY_8 Organoid 11	1262.86		16992_DAY_7 Organoid 16	818.491
9591_DAY_8 Organoid 12	1936.76		16992_DAY_7 Organoid 17	1383.35
9591_DAY_8 Organoid 13	1659.75		16992_DAY_7 Organoid 18	860.217
9591_DAY_8 Organoid 14	2046.98		16992_DAY_7 Organoid 19	1015.04
9591_DAY_8 Organoid 15	1627.22		16992_DAY_7 Organoid 20	1008.99
9591_DAY_8 Organoid 16	1174.88		16992_DAY_7 Organoid 21	797.401
9591_DAY_8 Organoid 17	1843.21		16992_DAY_7 Organoid 22	640.977
9591_DAY_8 Organoid 18	2216.87		16992_DAY_7 Organoid 23	816.141
9591_DAY_8 Organoid 19	2357.12		16992_DAY_7 Organoid 24	1016.93
9591_DAY_8 Organoid 20	2052.89		16992_DAY_7 Organoid 25	800.455
9591_DAY_8 Organoid 21	1730.23		16992_DAY_7 Organoid 26	954.452
9591_DAY_8 Organoid 22	1872.46		16992_DAY_7 Organoid 27	1077.38
9591_DAY_8 Organoid 23	1903.09		16992_DAY_7 Organoid 28	732.521
9591_DAY_8 Organoid 24	1822.74		16992_DAY_7 Organoid 29	961.519
9591_DAY_8 Organoid 25	2347.59		16992_DAY_7 Organoid 30	577.123
9591_DAY_8 Organoid 26	2483.78		16992_DAY_7 Organoid 31	390.777
9591_DAY_8 Organoid 27	1517.34		16992_DAY_7 Organoid 32	766.009
9591_DAY_8 Organoid 28	1833.29		16992_DAY_7 Organoid 33	783.202
9591_DAY_8 Organoid 29	2239.18		16992_DAY_7 Organoid 34	1887.27
9591_DAY_8 Organoid 30	1871.61		16992_DAY_7 Organoid 35	1245.61
9591_DAY_8 Organoid 31	1864.25		16992_DAY_7 Organoid 36	123.22
9591_DAY_8 Organoid 32	1751.36		16992_DAY_7 Organoid 37	635.52
9591_DAY_8 Organoid 33	1425.61		16992_DAY_7 Organoid 38	679.653
9591_DAY_8 Organoid 34	2169.79		16992_DAY_7 Organoid 39	1202.62
9591_DAY_8 Organoid 35	1856.41		16992_DAY_7 Organoid 40	768.68
9591_DAY_8 Organoid 36	1503.41		16992_DAY_7 Organoid 41	827.36
9591_DAY_8 Organoid 37	1626.28		16992_DAY_7 Organoid 42	854.056
9591_DAY_8 Organoid 38	2060.66		16992_DAY_7 Organoid 43	1059.88
9591_DAY_8 Organoid 39	1496.08		16992_DAY_7 Organoid 44	397.669
9591_DAY_8 Organoid 40	2090.41		16992_DAY_7 Organoid 45	594.07
9591_DAY_8 Organoid 41	2036.87		16992_DAY_7 Organoid 46	947.648
9591_DAY_8 Organoid 42	1712.48		16992_DAY_7 Organoid 47	84.485
9591_DAY_8 Organoid 43	1824.03		16992_DAY_7 Organoid 48	215.066
9591_DAY_8 Organoid 44	2010.16		16992_DAY_7 Organoid 49	1608.77
9591_DAY_8 Organoid 45	1897.03		16992_DAY_7 Organoid 50	845.477
9591_DAY_8 Organoid 46	2040.42		16992_DAY_7 Organoid 51	1320.98
9591_DAY_8 Organoid 47	2188.07		16992_DAY_7 Organoid 52	849.397
9591_DAY_8 Organoid 48	393.025		16992_DAY_7 Organoid 53	1049.01
9591_DAY_8 Organoid 49	1873.09		16992_DAY_7 Organoid 54	1056.79
9591_DAY_8 Organoid 50	1313.05		16992_DAY_7 Organoid 55	775.245
9591_DAY_8 Organoid 51	1682.67		16992_DAY_7 Organoid 56	970.82
9591_DAY_8 Organoid 52	1839.35		16992_DAY_7 Organoid 57	792.834
9591_DAY_8 Organoid 53	2281.84		16992_DAY_7 Organoid 58	1197.9
9591_DAY_8 Organoid 54	2024.28		16992_DAY_7 Organoid 59	1081.05
9591_DAY_8 Organoid 55	1631.65		16992_DAY_7 Organoid 60	729.282
9591_DAY_8 Organoid 56	1492.52		16992_DAY_7 Organoid 61	932.576
9591_DAY_8 Organoid 57	1936.39		16992_DAY_7 Organoid 62	561.663
9591_DAY_8 Organoid 58	1971.41		16992_DAY_7 Organoid 63	810.441
9591_DAY_8 Organoid 59	1816.65		16992_DAY_7 Organoid 64	778.148
9591_DAY_8 Organoid 60	2352.91		16992_DAY_7 Organoid 65	782.524
9591_DAY_8 Organoid 61	2507.89		16992_DAY_7 Organoid 66	1782.58
9591_DAY_8 Organoid 62	1523.6		16992_DAY_7 Organoid 67	1396.52
9591_DAY_8 Organoid 63	1705.52		16992_DAY_7 Organoid 68	756.983
9591_DAY_8 Organoid 64	2046.98		16992_DAY_7 Organoid 69	65.876
9591_DAY_8 Organoid 65	2018.33		16992_DAY_7 Organoid 70	138.371
9591_DAY_8 Organoid 66	2311.69		16992_DAY_7 Organoid 71	170.279
9591_DAY_8 Organoid 67	1811.12		16992_DAY_7 Organoid 72	166.287
9591_DAY_8 Organoid 68	1917.28		16992_DAY_7 Organoid 73	151.942
9591_DAY_8 Organoid 69	2377.12		16992_DAY_7 Organoid 74	128.027
9591_DAY_8 Organoid 70	1794.74		16992_DAY_7 Organoid 75	165.235
9591_DAY_8 Organoid 71	1544.92		16992_DAY_7 Organoid 76	490.904
9591_DAY_8 Organoid 72	1567.92		16992_DAY_7 Organoid 77	195.903
9591_DAY_8 Organoid 73	1971.86		16992_DAY_7 Organoid 78	117.56
9591_DAY_8 Organoid 74	1609.32		16992_DAY_7 Organoid 79	161.058
9591_DAY_8 Organoid 75	2234.24		16992_DAY_7 Organoid 80	182.135
9591_DAY_8 Organoid 76	1582.17		16992_DAY_6 Organoid 1	1031.8
9591_DAY_8 Organoid 77	1154.7		16992_DAY_6 Organoid 2	100.221
9591_DAY_8 Organoid 78	2067.17		16992_DAY_6 Organoid 3	413.154
9591_DAY_8 Organoid 79	2320.38		16992_DAY_6 Organoid 4	909.089
9591_DAY_8 Organoid 80	1898.17		16992_DAY_6 Organoid 5	454.724
9591_DAY_8 Organoid 81	1897.58		16992_DAY_6 Organoid 6	477.762
9591_DAY_8 Organoid 82	2319.37		16992_DAY_6 Organoid 7	724.747
9591_DAY_8 Organoid 83	2060.11		16992_DAY_6 Organoid 8	154.935
9591_DAY_8 Organoid 84	1441.01		16992_DAY_6 Organoid 9	652.57
9591_DAY_8 Organoid 85	1388.16		16992_DAY_6 Organoid 10	170.859
9591_DAY_8 Organoid 86	1699.04		16992_DAY_6 Organoid 11	466.499
9591_DAY_8 Organoid 87	1658.63		16992_DAY_6 Organoid 12	736.09
9591_DAY_8 Organoid 88	2319.3		16992_DAY_6 Organoid 13	92.819
9591_DAY_8 Organoid 89	2394.71		16992_DAY_6 Organoid 14	127.828
9591_DAY_8 Organoid 90	1946.65		16992_DAY_6 Organoid 15	1201.13
9591_DAY_8 Organoid 91	1297.55		16992_DAY_6 Organoid 16	43.769
9591_DAY_8 Organoid 92	1709.59		16992_DAY_6 Organoid 17	483.898
9591_DAY_8 Organoid 93	2288.92		16992_DAY_6 Organoid 18	941.982
9591_DAY_8 Organoid 94	1816.96		16992_DAY_6 Organoid 19	593.283
9591_DAY_8 Organoid 95	1170.24		16992_DAY_6 Organoid 20	883.067
9591_DAY_8 Organoid 96	2808.75		16992_DAY_6 Organoid 21	881.231
9591_DAY_8 Organoid 97	1233.48		16992_DAY_6 Organoid 22	766.64
9591_DAY_8 Organoid 98	2261.37		16992_DAY_6 Organoid 23	547.683
9591_DAY_8 Organoid 99	1688.76		16992_DAY_6 Organoid 24	761.108
9591_DAY_8 Organoid 100	2206.76		16992_DAY_6 Organoid 25	785.737
9591_DAY_8 Organoid 101	1372.51		16992_DAY_6 Organoid 26	622.119
9591_DAY_8 Organoid 102	2538.35		16992_DAY_6 Organoid 27	1187.13
9591_DAY_8 Organoid 103	1086.81		16992_DAY_6 Organoid 28	853.342
9591_DAY_7 Organoid 1	1945.98		16992_DAY_6 Organoid 29	611.456
9591_DAY_7 Organoid 2	2045.97		16992_DAY_6 Organoid 30	365.834
9591_DAY_7 Organoid 3	2155.9		16992_DAY_6 Organoid 31	242.023
9591_DAY_7 Organoid 4	1498.59		16992_DAY_6 Organoid 32	660.601
9591_DAY_7 Organoid 5	1291.48		16992_DAY_6 Organoid 33	412.428
9591_DAY_7 Organoid 6	1867.85		16992_DAY_6 Organoid 34	573.981
9591_DAY_7 Organoid 7	1621.01		16992_DAY_6 Organoid 35	1564.3
9591_DAY_7 Organoid 8	2046.97		16992_DAY_6 Organoid 36	610.407
9591_DAY_7 Organoid 9	2024.56		16992_DAY_6 Organoid 37	1070.29
9591_DAY_7 Organoid 10	783.202		16992_DAY_6 Organoid 38	96.514
9591_DAY_7 Organoid 11	1833.93		16992_DAY_6 Organoid 39	466.253
9591_DAY_7 Organoid 12	1051.14		16992_DAY_6 Organoid 40	455.709
9591_DAY_7 Organoid 13	1466.81		16992_DAY_6 Organoid 41	903.274
9591_DAY_7 Organoid 14	1716.67		16992_DAY_6 Organoid 42	442.532
9591_DAY_7 Organoid 15	1750.76		16992_DAY_6 Organoid 43	745.779
9591_DAY_7 Organoid 16	1495.2		16992_DAY_6 Organoid 44	633.932
9591_DAY_7 Organoid 17	1632.28		16992_DAY_6 Organoid 45	786.874
9591_DAY_7 Organoid 18	1973.68		16992_DAY_6 Organoid 46	171.17
9591_DAY_7 Organoid 19	1947.16		16992_DAY_6 Organoid 47	478.701
9591_DAY_7 Organoid 20	1855.04		16992_DAY_6 Organoid 48	780.324
9591_DAY_7 Organoid 21	1291.43		16992_DAY_6 Organoid 49	95.216
9591_DAY_7 Organoid 22	1729.13		16992_DAY_6 Organoid 50	127.328
9591_DAY_7 Organoid 23	1845.5		16992_DAY_6 Organoid 51	1241.56
9591_DAY_7 Organoid 24	1643.68		16992_DAY_6 Organoid 52	514.513
9591_DAY_7 Organoid 25	1833.93		16992_DAY_6 Organoid 53	886.903
9591_DAY_7 Organoid 26	1717.7		16992_DAY_6 Organoid 54	637.159
9591_DAY_7 Organoid 27	1928.73		16992_DAY_6 Organoid 55	889.793
9591_DAY_7 Organoid 28	2076.92		16992_DAY_6 Organoid 56	898.335
9591_DAY_7 Organoid 29	1993.56		16992_DAY_6 Organoid 57	791.759
9591_DAY_7 Organoid 30	1604.48		16992_DAY_6 Organoid 58	945.38
9591_DAY_7 Organoid 31	2181.42		16992_DAY_6 Organoid 59	795.817
9591_DAY_7 Organoid 32	1366.81		16992_DAY_6 Organoid 60	1144.41
9591_DAY_7 Organoid 33	1903.48		16992_DAY_6 Organoid 61	884.251
9591_DAY_7 Organoid 34	1560.44		16992_DAY_6 Organoid 62	398.567
9591_DAY_7 Organoid 35	1571		16992_DAY_6 Organoid 63	267.415
9591_DAY_7 Organoid 36	1237.19		16992_DAY_6 Organoid 64	684.01
9591_DAY_7 Organoid 37	1317.14		16992_DAY_6 Organoid 65	589.559
9591_DAY_7 Organoid 38	1856.82		16992_DAY_6 Organoid 66	437.105
9591_DAY_7 Organoid 39	1225.57		16992_DAY_6 Organoid 67	1226.71
9591_DAY_7 Organoid 40	1839.87		16992_DAY_6 Organoid 68	687.637
9591_DAY_7 Organoid 41	1504.35		16992_DAY_6 Organoid 69	71.732
9591_DAY_7 Organoid 42	1717.02		16992_DAY_6 Organoid 70	103.2
9591_DAY_7 Organoid 43	1744.87		16992_DAY_6 Organoid 71	146.76
9591_DAY_7 Organoid 44	1662.96		16992_DAY_6 Organoid 72	126.868
9591_DAY_7 Organoid 45	2075.56		16992_DAY_6 Organoid 73	121.622
9591_DAY_7 Organoid 46	1789.32		16992_DAY_6 Organoid 74	443.221
9591_DAY_7 Organoid 47	380.709		16992_DAY_6 Organoid 75	65.94
9591_DAY_7 Organoid 48	1764.42		16992_DAY_6 Organoid 76	146.934
9591_DAY_7 Organoid 49	1217.95		16992_DAY_6 Organoid 77	292.464
9591_DAY_7 Organoid 50	1437.13		16992_DAY_6 Organoid 78	82.176
9591_DAY_7 Organoid 51	1700.22		16992_DAY_6 Organoid 79	90.593
9591_DAY_7 Organoid 52	1852.28		16992_DAY_6 Organoid 80	170.479
9591_DAY_7 Organoid 53	1825.83		16992_DAY_6 Organoid 81	139.572
9591_DAY_7 Organoid 54	1285.98		16992_DAY_5 Organoid 1	591.694
9591_DAY_7 Organoid 55	1455.95		16992_DAY_5 Organoid 2	82.24
9591_DAY_7 Organoid 56	1453.31		16992_DAY_5 Organoid 3	355.071
9591_DAY_7 Organoid 57	1736.53		16992_DAY_5 Organoid 4	628.113
9591_DAY_7 Organoid 58	1658.04		16992_DAY_5 Organoid 5	338.973
9591_DAY_7 Organoid 59	1998.88		16992_DAY_5 Organoid 6	434.003
9591_DAY_7 Organoid 60	2134.53		16992_DAY_5 Organoid 7	531.362
9591_DAY_7 Organoid 61	2080.37		16992_DAY_5 Organoid 8	654.067
9591_DAY_7 Organoid 62	1734.18		16992_DAY_5 Organoid 9	433.049
9591_DAY_7 Organoid 63	2152.93		16992_DAY_5 Organoid 10	101.444
9591_DAY_7 Organoid 64	1594.99		16992_DAY_5 Organoid 11	135.64
9591_DAY_7 Organoid 65	2170.92		16992_DAY_5 Organoid 12	518.17
9591_DAY_7 Organoid 66	1405.43		16992_DAY_5 Organoid 13	86.561
9591_DAY_7 Organoid 67	1411.12		16992_DAY_5 Organoid 14	132.114
9591_DAY_7 Organoid 68	1909.59		16992_DAY_5 Organoid 15	665.256
9591_DAY_7 Organoid 69	1574.15		16992_DAY_5 Organoid 16	46.341
9591_DAY_7 Organoid 70	1219.43		16992_DAY_5 Organoid 17	775.356
9591_DAY_7 Organoid 71	1421.99		16992_DAY_5 Organoid 18	257.185
9591_DAY_7 Organoid 72	1812.89		16992_DAY_5 Organoid 19	949.466
9591_DAY_7 Organoid 73	1269.31		16992_DAY_5 Organoid 20	684.074
9591_DAY_7 Organoid 74	2043		16992_DAY_5 Organoid 21	818.418
9591_DAY_7 Organoid 75	1252.19		16992_DAY_5 Organoid 22	228.972
9591_DAY_7 Organoid 76	1849.68		16992_DAY_5 Organoid 23	572.198
9591_DAY_7 Organoid 77	1627.52		16992_DAY_5 Organoid 24	567.969
9591_DAY_7 Organoid 78	1609.93		16992_DAY_5 Organoid 25	828.909
9591_DAY_7 Organoid 79	1544.2		16992_DAY_5 Organoid 26	613.783
9591_DAY_7 Organoid 80	1761.64		16992_DAY_5 Organoid 27	427.216
9591_DAY_7 Organoid 81	1802.41		16992_DAY_5 Organoid 28	270.643
9591_DAY_7 Organoid 82	1761.23		16992_DAY_5 Organoid 29	215.856
9591_DAY_7 Organoid 83	1891.87		16992_DAY_5 Organoid 30	371.474
9591_DAY_7 Organoid 84	1169.47		16992_DAY_5 Organoid 31	310.309
9591_DAY_7 Organoid 85	1219.11		16992_DAY_5 Organoid 32	291.663
9591_DAY_7 Organoid 86	1077.68		16992_DAY_5 Organoid 33	856.92
9591_DAY_7 Organoid 87	1924.76		16992_DAY_5 Organoid 34	435.351
9591_DAY_7 Organoid 88	2047.59		16992_DAY_5 Organoid 35	611.502
9591_DAY_7 Organoid 89	1772.02		16992_DAY_5 Organoid 36	141.891
9591_DAY_7 Organoid 90	982.129		16992_DAY_5 Organoid 37	357.224
9591_DAY_7 Organoid 91	1203.36		16992_DAY_5 Organoid 38	405.275
9591_DAY_7 Organoid 92	1732.11		16992_DAY_5 Organoid 39	615.9
9591_DAY_7 Organoid 93	1369.97		16992_DAY_5 Organoid 40	418.391
9591_DAY_7 Organoid 94	960.675		16992_DAY_5 Organoid 41	547.468
9591_DAY_7 Organoid 95	1890.43		16992_DAY_5 Organoid 42	709.587
9591_DAY_7 Organoid 96	1273.85		16992_DAY_5 Organoid 43	990.553
9591_DAY_7 Organoid 97	1781.52		16992_DAY_5 Organoid 44	118.425
9591_DAY_7 Organoid 98	1743.94		16992_DAY_5 Organoid 45	427.557
9591_DAY_7 Organoid 99	1901.48		16992_DAY_5 Organoid 46	567.341
9591_DAY_7 Organoid 100	965.2		16992_DAY_5 Organoid 47	155.551
9591_DAY_7 Organoid 101	2035.5		16992_DAY_5 Organoid 48	140.966
9591_DAY_7 Organoid 102	1627.4		16992_DAY_5 Organoid 49	762.158
9591_DAY_6 Organoid 1	1483.62		16992_DAY_5 Organoid 50	405.964
9591_DAY_6 Organoid 2	1817.53		16992_DAY_5 Organoid 51	775.367
9591_DAY_6 Organoid 3	1621.63		16992_DAY_5 Organoid 52	277.156
9591_DAY_6 Organoid 4	1216.66		16992_DAY_5 Organoid 53	1042.75
9591_DAY_6 Organoid 5	1061.61		16992_DAY_5 Organoid 54	736.269
9591_DAY_6 Organoid 6	1607.87		16992_DAY_5 Organoid 55	604.332
9591_DAY_6 Organoid 7	1336.32		16992_DAY_5 Organoid 56	600.065
9591_DAY_6 Organoid 8	1371.36		16992_DAY_5 Organoid 57	835.715
9591_DAY_6 Organoid 9	1815.12		16992_DAY_5 Organoid 58	548.221
9591_DAY_6 Organoid 10	391.168		16992_DAY_5 Organoid 59	320.449
9591_DAY_6 Organoid 11	770.595		16992_DAY_5 Organoid 60	258.751
9591_DAY_6 Organoid 12	1243.02		16992_DAY_5 Organoid 61	396.556
9591_DAY_6 Organoid 13	1105.86		16992_DAY_5 Organoid 62	415.228
9591_DAY_6 Organoid 14	1448.83		16992_DAY_5 Organoid 63	307.725
9591_DAY_6 Organoid 15	1216.85		16992_DAY_5 Organoid 64	857.993
9591_DAY_6 Organoid 16	1210.77		16992_DAY_5 Organoid 65	685.507
9591_DAY_6 Organoid 17	1322.02		16992_DAY_5 Organoid 66	845.854
9591_DAY_6 Organoid 18	950.3		16992_DAY_5 Organoid 67	68.642
9591_DAY_6 Organoid 19	1588		16992_DAY_5 Organoid 68	97.129
9591_DAY_6 Organoid 20	1547.71		16992_DAY_5 Organoid 69	193.885
9591_DAY_6 Organoid 21	999.893		16992_DAY_5 Organoid 70	74.366
9591_DAY_6 Organoid 22	1255.23		16992_DAY_5 Organoid 71	110.531
9591_DAY_6 Organoid 23	1499.74		16992_DAY_5 Organoid 72	281.771
9591_DAY_6 Organoid 24	1334.15		16992_DAY_5 Organoid 73	272.702
9591_DAY_6 Organoid 25	1565.65		16992_DAY_5 Organoid 74	64.966
9591_DAY_6 Organoid 26	1679.49		16992_DAY_5 Organoid 75	117.379
9591_DAY_6 Organoid 27	808.823		16992_DAY_5 Organoid 76	148.488
9591_DAY_6 Organoid 28	1473.89		16992_DAY_5 Organoid 77	62.819
9591_DAY_6 Organoid 29	1537.77		16992_DAY_5 Organoid 78	191.818
9591_DAY_6 Organoid 30	1295.88		16992_DAY_5 Organoid 79	59.517
9591_DAY_6 Organoid 31	1799.85		16992_DAY_4 Organoid 1	150.536
9591_DAY_6 Organoid 32	1190.65		16992_DAY_4 Organoid 2	62.087
9591_DAY_6 Organoid 33	1183.35		16992_DAY_4 Organoid 3	168.048
9591_DAY_6 Organoid 34	1397.93		16992_DAY_4 Organoid 4	80.99
9591_DAY_6 Organoid 35	1802.85		16992_DAY_4 Organoid 5	369.719
9591_DAY_6 Organoid 36	1341.81		16992_DAY_4 Organoid 6	119.888
9591_DAY_6 Organoid 37	1403.39		16992_DAY_4 Organoid 7	255.214
9591_DAY_6 Organoid 38	1440.54		16992_DAY_4 Organoid 8	92.601
9591_DAY_6 Organoid 39	1862.24		16992_DAY_4 Organoid 9	537.586
9591_DAY_6 Organoid 40	1649.43		16992_DAY_4 Organoid 10	105.804
9591_DAY_6 Organoid 41	1179.01		16992_DAY_4 Organoid 11	224.465
9591_DAY_6 Organoid 42	1064.89		16992_DAY_4 Organoid 12	388.526
9591_DAY_6 Organoid 43	1515.73		16992_DAY_4 Organoid 13	63.776
9591_DAY_6 Organoid 44	1327.58		16992_DAY_4 Organoid 14	56.887
9591_DAY_6 Organoid 45	1733.76		16992_DAY_4 Organoid 15	381.501
9591_DAY_6 Organoid 46	1878.47		16992_DAY_4 Organoid 16	31.308
9591_DAY_6 Organoid 47	401.106		16992_DAY_4 Organoid 17	149.629
9591_DAY_6 Organoid 48	1427.72		16992_DAY_4 Organoid 18	717.276
9591_DAY_6 Organoid 49	1633.3		16992_DAY_4 Organoid 19	224.598
9591_DAY_6 Organoid 50	1130.39		16992_DAY_4 Organoid 20	768.185
9591_DAY_6 Organoid 51	1462.3		16992_DAY_4 Organoid 21	487.016
9591_DAY_6 Organoid 52	1500.47		16992_DAY_4 Organoid 22	528.296
9591_DAY_6 Organoid 53	1591.63		16992_DAY_4 Organoid 23	286.678
9591_DAY_6 Organoid 54	1038.74		16992_DAY_4 Organoid 24	557.276
9591_DAY_6 Organoid 55	1441.47		16992_DAY_4 Organoid 25	377.797
9591_DAY_6 Organoid 56	1299.35		16992_DAY_4 Organoid 26	449.802
9591_DAY_6 Organoid 57	1501.56		16992_DAY_4 Organoid 27	560.145
9591_DAY_6 Organoid 58	1301.14		16992_DAY_4 Organoid 28	162.961
9591_DAY_6 Organoid 59	1603.98		16992_DAY_4 Organoid 29	161.388
9591_DAY_6 Organoid 60	2005.94		16992_DAY_4 Organoid 30	190.187
9591_DAY_6 Organoid 61	828.556		16992_DAY_4 Organoid 31	205.646
9591_DAY_6 Organoid 62	1453.91		16992_DAY_4 Organoid 32	70.551
9591_DAY_6 Organoid 63	1637.25		16992_DAY_4 Organoid 33	163.32
9591_DAY_6 Organoid 64	1332.3		16992_DAY_4 Organoid 34	604.21
9591_DAY_6 Organoid 65	1850.47		16992_DAY_4 Organoid 35	264.806
9591_DAY_6 Organoid 66	1206.52		16992_DAY_4 Organoid 36	158.322
9591_DAY_6 Organoid 67	1188.37		16992_DAY_4 Organoid 37	105.995
9591_DAY_6 Organoid 68	1379.5		16992_DAY_4 Organoid 38	90.793
9591_DAY_6 Organoid 69	912.699		16992_DAY_4 Organoid 39	169.296
9591_DAY_6 Organoid 70	1589.38		16992_DAY_4 Organoid 40	435.404
9591_DAY_6 Organoid 71	1280.12		16992_DAY_4 Organoid 41	267.681
9591_DAY_6 Organoid 72	1755.57		16992_DAY_4 Organoid 42	261.367
9591_DAY_6 Organoid 73	1149.2		16992_DAY_4 Organoid 43	322.987
9591_DAY_6 Organoid 74	2165.38		16992_DAY_4 Organoid 44	794.131
9591_DAY_6 Organoid 75	1337.89		16992_DAY_4 Organoid 45	118.479
9591_DAY_6 Organoid 76	1160.39		16992_DAY_4 Organoid 46	237.791
9591_DAY_6 Organoid 77	1282.27		16992_DAY_4 Organoid 47	402.896
9591_DAY_6 Organoid 78	1373.9		16992_DAY_4 Organoid 48	51.923
9591_DAY_6 Organoid 79	1360.27		16992_DAY_4 Organoid 49	58.979
9591_DAY_6 Organoid 80	1475.64		16992_DAY_4 Organoid 50	392.839
9591_DAY_6 Organoid 81	570.294		16992_DAY_4 Organoid 51	159.233
9591_DAY_6 Organoid 82	980.269		16992_DAY_4 Organoid 52	713.758
9591_DAY_6 Organoid 83	982.921		16992_DAY_4 Organoid 53	234.11
9591_DAY_6 Organoid 84	702.904		16992_DAY_4 Organoid 54	770.843
9591_DAY_6 Organoid 85	1423.59		16992_DAY_4 Organoid 55	486.431
9591_DAY_6 Organoid 86	1735.46		16992_DAY_4 Organoid 56	490.912
9591_DAY_6 Organoid 87	1383.59		16992_DAY_4 Organoid 57	374.904
9591_DAY_6 Organoid 88	549.544		16992_DAY_4 Organoid 58	469.536
9591_DAY_6 Organoid 89	1056.86		16992_DAY_4 Organoid 59	556.413
9591_DAY_6 Organoid 90	1317.94		16992_DAY_4 Organoid 60	151.676
9591_DAY_6 Organoid 91	948.864		16992_DAY_4 Organoid 61	189.683
9591_DAY_6 Organoid 92	810.984		16992_DAY_4 Organoid 62	328.693
9591_DAY_6 Organoid 93	1466.59		16992_DAY_4 Organoid 63	92.601
9591_DAY_6 Organoid 94	1009.28		16992_DAY_4 Organoid 64	170.279
9591_DAY_6 Organoid 95	1437.76		16992_DAY_4 Organoid 65	653.54
9591_DAY_6 Organoid 96	1307.57		16992_DAY_4 Organoid 66	522.753
9591_DAY_6 Organoid 97	1834.6		16992_DAY_4 Organoid 67	517.798
9591_DAY_6 Organoid 98	710.575		16992_DAY_4 Organoid 68	172.284
9591_DAY_6 Organoid 99	2321.17		16992_DAY_4 Organoid 69	97.467
9591_DAY_6 Organoid 100	753.993		16992_DAY_4 Organoid 70	95.451
9591_DAY_5 Organoid 1	1127.91		16992_DAY_4 Organoid 71	78.794
9591_DAY_5 Organoid 2	1297.1		16992_DAY_4 Organoid 72	367.53
9591_DAY_5 Organoid 3	1267.4		16992_DAY_4 Organoid 73	264.601
9591_DAY_5 Organoid 4	915.814		16992_DAY_4 Organoid 74	44.635
9591_DAY_5 Organoid 5	694.821		16992_DAY_4 Organoid 75	104.997
9591_DAY_5 Organoid 6	1176.17		16992_DAY_4 Organoid 76	142.825
9591_DAY_5 Organoid 7	1118		16992_DAY_4 Organoid 77	87.002
9591_DAY_5 Organoid 8	1151.73		16992_DAY_4 Organoid 78	203.568
9591_DAY_5 Organoid 9	1567.09		16992_DAY_4 Organoid 79	75.275
9591_DAY_5 Organoid 10	194.203		16992_DAY_3 Organoid 1	114.889
9591_DAY_5 Organoid 11	642.915		16992_DAY_3 Organoid 2	44.611
9591_DAY_5 Organoid 12	797.918		16992_DAY_3 Organoid 3	41.704
9591_DAY_5 Organoid 13	864.821		16992_DAY_3 Organoid 4	50.174
9591_DAY_5 Organoid 14	1125.14		16992_DAY_3 Organoid 5	63.91
9591_DAY_5 Organoid 15	1178.27		16992_DAY_3 Organoid 6	56.793
9591_DAY_5 Organoid 16	1041.39		16992_DAY_3 Organoid 7	39.666
9591_DAY_5 Organoid 17	752.556		16992_DAY_3 Organoid 8	97.304
9591_DAY_5 Organoid 18	915.326		16992_DAY_3 Organoid 9	31.98
9591_DAY_5 Organoid 19	1190.64		16992_DAY_3 Organoid 10	211.432
9591_DAY_5 Organoid 20	1409.15		16992_DAY_3 Organoid 11	78.253
9591_DAY_5 Organoid 21	979.913		16992_DAY_3 Organoid 12	84.245
9591_DAY_5 Organoid 22	1304.61		16992_DAY_3 Organoid 13	98.217
9591_DAY_5 Organoid 23	1187.7		16992_DAY_3 Organoid 14	74.351
9591_DAY_5 Organoid 24	1493.14		16992_DAY_3 Organoid 15	143.619
9591_DAY_5 Organoid 25	979.775		16992_DAY_3 Organoid 16	46.865
9591_DAY_5 Organoid 26	1157.54		16992_DAY_3 Organoid 17	111.05
9591_DAY_5 Organoid 27	1440.72		16992_DAY_3 Organoid 18	591.775
9591_DAY_5 Organoid 28	793.816		16992_DAY_3 Organoid 19	101.286
9591_DAY_5 Organoid 29	1261.14		16992_DAY_3 Organoid 20	437.04
9591_DAY_5 Organoid 30	896.901		16992_DAY_3 Organoid 21	382.161
9591_DAY_5 Organoid 31	1056.91		16992_DAY_3 Organoid 22	598.924
9591_DAY_5 Organoid 32	918.748		16992_DAY_3 Organoid 23	206.255
9591_DAY_5 Organoid 33	1002.68		16992_DAY_3 Organoid 24	570.229
9591_DAY_5 Organoid 34	1452.21		16992_DAY_3 Organoid 25	373.552
9591_DAY_5 Organoid 35	875.243		16992_DAY_3 Organoid 26	743.522
9591_DAY_5 Organoid 36	1139.86		16992_DAY_3 Organoid 27	291.229
9591_DAY_5 Organoid 37	1278.93		16992_DAY_3 Organoid 28	152.724
9591_DAY_5 Organoid 38	1326.75		16992_DAY_3 Organoid 29	575.666
9591_DAY_5 Organoid 39	962.818		16992_DAY_3 Organoid 30	145.757
9591_DAY_5 Organoid 40	695.604		16992_DAY_3 Organoid 31	176.822
9591_DAY_5 Organoid 41	1139.88		16992_DAY_3 Organoid 32	315.622
9591_DAY_5 Organoid 42	1158.6		16992_DAY_3 Organoid 33	50.174
9591_DAY_5 Organoid 43	1490.25		16992_DAY_3 Organoid 34	271.89
9591_DAY_5 Organoid 44	1563.1		16992_DAY_3 Organoid 35	98.681
9591_DAY_5 Organoid 45	199.958		16992_DAY_3 Organoid 36	96.942
9591_DAY_5 Organoid 46	803.198		16992_DAY_3 Organoid 37	99.326
9591_DAY_5 Organoid 47	729.251		16992_DAY_3 Organoid 38	41.294
9591_DAY_5 Organoid 48	858.584		16992_DAY_3 Organoid 39	132.403
9591_DAY_5 Organoid 49	1111.2		16992_DAY_3 Organoid 40	249.259
9591_DAY_5 Organoid 50	1159.83		16992_DAY_3 Organoid 41	298.676
9591_DAY_5 Organoid 51	1360.88		16992_DAY_3 Organoid 42	157.352
9591_DAY_5 Organoid 52	836.528		16992_DAY_3 Organoid 43	213.474
9591_DAY_5 Organoid 53	1134.44		16992_DAY_3 Organoid 44	463.133
9591_DAY_5 Organoid 54	971.13		16992_DAY_3 Organoid 45	60.912
9591_DAY_5 Organoid 55	1286.89		16992_DAY_3 Organoid 46	111.289
9591_DAY_5 Organoid 56	1014.89		16992_DAY_3 Organoid 47	91.91
9591_DAY_5 Organoid 57	1401.21		16992_DAY_3 Organoid 48	77.625
9591_DAY_5 Organoid 58	1491.61		16992_DAY_3 Organoid 49	208.562
9591_DAY_5 Organoid 59	573.471		16992_DAY_3 Organoid 50	134.158
9591_DAY_5 Organoid 60	984.619		16992_DAY_3 Organoid 51	605.73
9591_DAY_5 Organoid 61	1553.75		16992_DAY_3 Organoid 52	102.445
9591_DAY_5 Organoid 62	821.877		16992_DAY_3 Organoid 53	422.819
9591_DAY_5 Organoid 63	1360.06		16992_DAY_3 Organoid 54	376.604
9591_DAY_5 Organoid 64	939.336		16992_DAY_3 Organoid 55	561.116
9591_DAY_5 Organoid 65	1075.45		16992_DAY_3 Organoid 56	376.658
9591_DAY_5 Organoid 66	516.172		16992_DAY_3 Organoid 57	331.629
9591_DAY_5 Organoid 67	1430.47		16992_DAY_3 Organoid 58	278.431
9591_DAY_5 Organoid 68	898.942		16992_DAY_3 Organoid 59	151.339
9591_DAY_5 Organoid 69	1257.29		16992_DAY_3 Organoid 60	183.577
9591_DAY_5 Organoid 70	688.946		16992_DAY_3 Organoid 61	301.101
9591_DAY_5 Organoid 71	970.724		16992_DAY_3 Organoid 62	48.559
9591_DAY_5 Organoid 72	864.509		16992_DAY_3 Organoid 63	217.319
9591_DAY_5 Organoid 73	848.813		16992_DAY_3 Organoid 64	428.372
9591_DAY_5 Organoid 74	922.228		16992_DAY_3 Organoid 65	60.227
9591_DAY_5 Organoid 75	922.756		16992_DAY_3 Organoid 66	48.141
9591_DAY_5 Organoid 76	821.225		16992_DAY_3 Organoid 67	70.113
9591_DAY_5 Organoid 77	1125.99		16992_DAY_3 Organoid 68	292.344
9591_DAY_5 Organoid 78	198.207		16992_DAY_3 Organoid 69	282.882
9591_DAY_5 Organoid 79	628.465		16992_DAY_3 Organoid 70	54.129
9591_DAY_5 Organoid 80	706.974		16992_DAY_3 Organoid 71	256.291
9591_DAY_5 Organoid 81	462.517		16992_DAY_3 Organoid 72	59.499
9591_DAY_5 Organoid 82	960.741		16992_DAY_3 Organoid 73	199.133
9591_DAY_5 Organoid 83	1210.18		16992_DAY_3 Organoid 74	73.691
9591_DAY_5 Organoid 84	1157.83
9591_DAY_5 Organoid 85	327.938
9591_DAY_5 Organoid 86	927.029
9591_DAY_5 Organoid 87	766.141
9591_DAY_5 Organoid 88	743.014
9591_DAY_5 Organoid 89	1359.28
9591_DAY_5 Organoid 90	875.17
9591_DAY_5 Organoid 91	1013.87
9591_DAY_5 Organoid 92	1153.85
9591_DAY_5 Organoid 93	345.779
9591_DAY_5 Organoid 94	2104.95
9591_DAY_5 Organoid 95	695.594
9591_DAY_4 Organoid 1	607.497
9591_DAY_4 Organoid 2	1004.72
9591_DAY_4 Organoid 3	846.509
9591_DAY_4 Organoid 4	701.279
9591_DAY_4 Organoid 5	646.514
9591_DAY_4 Organoid 6	974.178
9591_DAY_4 Organoid 7	1176.72
9591_DAY_4 Organoid 8	762.329
9591_DAY_4 Organoid 9	1315.97
9591_DAY_4 Organoid 10	124.968
9591_DAY_4 Organoid 11	283.336
9591_DAY_4 Organoid 12	603.851
9591_DAY_4 Organoid 13	462.685
9591_DAY_4 Organoid 14	727.302
9591_DAY_4 Organoid 15	778.847
9591_DAY_4 Organoid 16	723.155
9591_DAY_4 Organoid 17	483.091
9591_DAY_4 Organoid 18	606.067
9591_DAY_4 Organoid 19	752.967
9591_DAY_4 Organoid 20	856.253
9591_DAY_4 Organoid 21	494.311
9591_DAY_4 Organoid 22	928.797
9591_DAY_4 Organoid 23	699.039
9591_DAY_4 Organoid 24	917.791
9591_DAY_4 Organoid 25	364.305
9591_DAY_4 Organoid 26	631.063
9591_DAY_4 Organoid 27	645.384
9591_DAY_4 Organoid 28	886.246
9591_DAY_4 Organoid 29	686.61
9591_DAY_4 Organoid 30	853.293
9591_DAY_4 Organoid 31	450.892
9591_DAY_4 Organoid 32	710.574
9591_DAY_4 Organoid 33	493.627
9591_DAY_4 Organoid 34	843.818
9591_DAY_4 Organoid 35	628.112
9591_DAY_4 Organoid 36	1113.44
9591_DAY_4 Organoid 37	1017.97
9591_DAY_4 Organoid 38	709.502
9591_DAY_4 Organoid 39	636.931
9591_DAY_4 Organoid 40	800.559
9591_DAY_4 Organoid 41	966.795
9591_DAY_4 Organoid 42	765.787
9591_DAY_4 Organoid 43	1285.63
9591_DAY_4 Organoid 44	134.039
9591_DAY_4 Organoid 45	670.978
9591_DAY_4 Organoid 46	389.25
9591_DAY_4 Organoid 47	465.084
9591_DAY_4 Organoid 48	719.45
9591_DAY_4 Organoid 49	770.735
9591_DAY_4 Organoid 50	888.465
9591_DAY_4 Organoid 51	680.084
9591_DAY_4 Organoid 52	675.955
9591_DAY_4 Organoid 53	560.631
9591_DAY_4 Organoid 54	945.262
9591_DAY_4 Organoid 55	691.854
9591_DAY_4 Organoid 56	946.259
9591_DAY_4 Organoid 57	1199.79
9591_DAY_4 Organoid 58	381.094
9591_DAY_4 Organoid 59	674.43
9591_DAY_4 Organoid 60	922.542
9591_DAY_4 Organoid 61	708.471
9591_DAY_4 Organoid 62	888.096
9591_DAY_4 Organoid 63	764.974
9591_DAY_4 Organoid 64	520.16
9591_DAY_4 Organoid 65	1434.17
9591_DAY_4 Organoid 66	699.039
9591_DAY_4 Organoid 67	185.753
9591_DAY_4 Organoid 68	173.496
9591_DAY_4 Organoid 69	609.356
9591_DAY_4 Organoid 70	527.948
9591_DAY_4 Organoid 71	625.658
9591_DAY_4 Organoid 72	508.343
9591_DAY_4 Organoid 73	477.974
9591_DAY_4 Organoid 74	793.931
9591_DAY_4 Organoid 75	66.069
9591_DAY_4 Organoid 76	429.895
9591_DAY_4 Organoid 77	38.744
9591_DAY_4 Organoid 78	205.393
9591_DAY_4 Organoid 79	94.454
9591_DAY_4 Organoid 80	584.617
9591_DAY_4 Organoid 81	748.886
9591_DAY_4 Organoid 82	77.516
9591_DAY_4 Organoid 83	456.297
9591_DAY_4 Organoid 84	656.269
9591_DAY_4 Organoid 85	580.224
9591_DAY_4 Organoid 86	678.315
9591_DAY_4 Organoid 87	347.668
9591_DAY_4 Organoid 88	581.62
9591_DAY_4 Organoid 89	848.751
9591_DAY_4 Organoid 90	80.423
9591_DAY_4 Organoid 91	875.13
9591_DAY_4 Organoid 92	399.898
9591_DAY_3 Organoid 1	315.19
9591_DAY_3 Organoid 2	607.854
9591_DAY_3 Organoid 3	832.514
9591_DAY_3 Organoid 4	653.493
9591_DAY_3 Organoid 5	445.465
9591_DAY_3 Organoid 6	614.547
9591_DAY_3 Organoid 7	497.249
9591_DAY_3 Organoid 8	930.366
9591_DAY_3 Organoid 9	81.722
9591_DAY_3 Organoid 10	233.76
9591_DAY_3 Organoid 11	265.484
9591_DAY_3 Organoid 12	53.536
9591_DAY_3 Organoid 13	420.345
9591_DAY_3 Organoid 14	346.049
9591_DAY_3 Organoid 15	334.502
9591_DAY_3 Organoid 16	470.818
9591_DAY_3 Organoid 17	463.667
9591_DAY_3 Organoid 18	446.833
9591_DAY_3 Organoid 19	906.292
9591_DAY_3 Organoid 20	417.819
9591_DAY_3 Organoid 21	408.982
9591_DAY_3 Organoid 22	443.633
9591_DAY_3 Organoid 23	575.366
9591_DAY_3 Organoid 24	675.985
9591_DAY_3 Organoid 25	477.816
9591_DAY_3 Organoid 26	172.808
9591_DAY_3 Organoid 27	450.701
9591_DAY_3 Organoid 28	649.605
9591_DAY_3 Organoid 29	488.97
9591_DAY_3 Organoid 30	760.643
9591_DAY_3 Organoid 31	630.303
9591_DAY_3 Organoid 32	609.167
9591_DAY_3 Organoid 33	583.124
9591_DAY_3 Organoid 34	397.672
9591_DAY_3 Organoid 35	557.8
9591_DAY_3 Organoid 36	287.615
9591_DAY_3 Organoid 37	580.647
9591_DAY_3 Organoid 38	328.728
9591_DAY_3 Organoid 39	490.537
9591_DAY_3 Organoid 40	622.349
9591_DAY_3 Organoid 41	327.02
9591_DAY_3 Organoid 42	459.919
9591_DAY_3 Organoid 43	665.279
9591_DAY_3 Organoid 44	528.095
9591_DAY_3 Organoid 45	950.622
9591_DAY_3 Organoid 46	90.546
9591_DAY_3 Organoid 47	581.19
9591_DAY_3 Organoid 48	290.538
9591_DAY_3 Organoid 49	261.924
9591_DAY_3 Organoid 50	431.11
9591_DAY_3 Organoid 51	493.892
9591_DAY_3 Organoid 52	922.826
9591_DAY_3 Organoid 53	435.702
9591_DAY_3 Organoid 54	479.04
9591_DAY_3 Organoid 55	453.27
9591_DAY_3 Organoid 56	712.714
9591_DAY_3 Organoid 57	557.071
9591_DAY_3 Organoid 58	812.19
9591_DAY_3 Organoid 59	767.118
9591_DAY_3 Organoid 60	213.533
9591_DAY_3 Organoid 61	487.581
9591_DAY_3 Organoid 62	792.984
9591_DAY_3 Organoid 63	660.369
9591_DAY_3 Organoid 64	605.878
9591_DAY_3 Organoid 65	650.154
9591_DAY_3 Organoid 66	303.667
9591_DAY_3 Organoid 67	763.785
9591_DAY_3 Organoid 68	470.739
9591_DAY_3 Organoid 69	45.414
9591_DAY_3 Organoid 70	48.141
9591_DAY_3 Organoid 71	605.702
9591_DAY_3 Organoid 72	132.435
9591_DAY_3 Organoid 73	280.349
9591_DAY_3 Organoid 74	314.326
9591_DAY_3 Organoid 75	274.264
9591_DAY_3 Organoid 76	662.473
9591_DAY_3 Organoid 77	53.774
9591_DAY_3 Organoid 78	320.306
9591_DAY_3 Organoid 79	68.781
9591_DAY_3 Organoid 80	60.421
9591_DAY_3 Organoid 81	58.78
9591_DAY_3 Organoid 82	50.364
9591_DAY_3 Organoid 83	428.181
9591_DAY_3 Organoid 84	472.194
9591_DAY_3 Organoid 85	679.899
9591_DAY_3 Organoid 86	355.532
9591_DAY_3 Organoid 87	344.254
9591_DAY_3 Organoid 88	626.327
9591_DAY_3 Organoid 89	54.792
9591_DAY_3 Organoid 90	991.544
9591_DAY_3 Organoid 91	254.58

## Sheet: Fig. 3
Fig. 3d							Fig. 3f
Line ID: 8442		Line ID: 9591		Line ID: 53631			Line ID: 8028		Line ID: 9091		Line ID: 16992
phenotypes	organoid numbers	phenotypes	organoid numbers	phenotypes	organoid numbers		phenotypes	organoid numbers	phenotypes	organoid numbers	phenotypes	organoid numbers
tree-like (thin branched)	43	tree-like (thin branched)	36	thick deformed	152		epithelial branched	34	branched mesenchymal thin	32	branched mesenchymal thin	42
thick granular	33	thick granular	90	thick granular	121		branched mesenchymal	48	branched mesenchymal	272	branched mesenchymal	170
thick spiky/rough cell borders	85	thick granular/cystic	238	thick cystic/granular	71		firework-like	63	root-like	72	firework-like branched	25
thick branched	136	thick branched classical	93	thick branched	167		clumps	164	firework	76	firework-like thin	17
cystic branched	20	cystic branched	130	cystic branched	56		star-like	83	clumps	36	firework	335
TEBBO-small	14	TEBBO-immature	22	TEBBO-small	9				star-like	74	star-like branched	31
TEBBO-like	107	TEBBO-small	35	TEBBO-like	142						clumps	60
		TEBBO-like	110								star-like	220
		TEBBO-classical	110
Fig. 3i
Cell line ID	(NES) EMT_score
9091-3D	13.8427
9091-3D	12.971
9091-3D	13.9795
8442-3D	9.38375
8442-3D	9.35284
8442-3D	9.08139
53631-3D	9.50523
53631-3D	9.78978
53631-3D	9.79076
8028-3D	11.8688
8028-3D	10.7453
8028-3D	10.9488
16992-3D	12.7425
16992-3D	14.2911
16992-3D	14.6158
9591-3D	8.8318
9591-3D	9.14064
9591-3D	8.95306
9591-3D	9.2949
9591-3D	8.49804

## Sheet: Fig. 4
Fig. 4f
	normalized OCR data epithelial																																										normalized ECAR data
		Time (minutes)	TEBBO										cystic branched										thick branched										tree-like											Time (minutes)	TEBBO
		1.83222	90.1967	114.049	101.717	110.896	156.253	118.325	112.803	126.947	131.561	158.004	114.615	155.927	151.35	148.982	126.189	257.605	131.15	192.092	215.081	182.809	68.3789	91.1936	80.4321	97.5063	85.1482	74.119	76.3117	79.9174	88.891	85.5626	33.0165	72.9823	33.0658	35.635	53.1214	71.9602	64.3383	82.6043	55.3811	83.2226		1.83222	40.547	41.5999	42.7814		58.7623
		10.4086	87.1611	110.769	99.0439	105.124	148.531	113.825	108.119	122.14	126.854	152.356	110.441	149.635	145.23	143.195	119.492	245.929	126.547	182.538	207.091	177.211	68.8885	86.308	74.3796	93.5221	82.7889	71.7725	73.897	79.0077	86.4521	86.2895	34.3215	43.6156	30.7776	36.3422	51.5714	70.2994	58.4599	81.2602	55.379	80.8085		10.4086	36.6424	43.2637	41.1318		56.0595
		19.0034	88.0224	111.848	99.7529	104.978	148.728	112.909	107.898	122.448	126.562	153.016	110.718	152.46	146.174	143.068	119.183	244.571	125.687	183.406	206.944	177.234	68.627	87.9592	75.6397	93.6814	83.0826	70.9554	73.5328	79.3053	87.2125	86.8806	35.0553	45.2996	30.8736	36.1662	51.2868	68.9031	57.6863	81.282	55.2594	80.5733		19.0034	36.1811	41.3283	41.2037		56.5728
		27.7012	24.8484	33.6506	30.4735	29.027	40.0366	31.3246	31.4227	34.9499	37.0449	41.411	31.3112	59.4981	45.8118	46.9984	34.4154	77.5921	36.2689	59.3206	66.1983	54.4485	6.24937	15.4762	9.36189	21.4333	18.2701	13.8976	13.6544	19.0553	19.0507	15.4025	-9.48357	12.5462	-13.994	-9.8109	-4.93654	-5.69475	-14.5682	11.3665	-10.1636	4.55548		27.7012	34.3233	37.3665	39.7529		54.3716
		36.2633	29.7714	38.3983	34.9664	33.856	47.1668	36.0158	36.363	40.6776	42.6913	48.1688	39.6614	67.7505	53.2041	56.3975	40.9681	92.5509	43.1412	71.8356	76.0116	62.9416	25.4715	33.3335	24.9989	41.328	32.1423	26.2446	28.3417	33.5547	34.7099	32.8268	8.98429	29.3833	4.53794	5.9765	9.53819	15.517	10.1325	32.6911	10.3234	24.9454		36.2633	36.9927	43.415	44.0836		61.5924
		44.8083	24.0726	32.2168	29.4182	28.5304	39.5609	30.8162	29.7929	34.0584	36.229	41.2728	31.3051	57.5184	43.544	45.8329	33.8873	74.9018	34.8978	58.5353	63.3659	53.3257	13.3282	19.6452	15.3636	30.3699	22.9427	18.6703	20.216	22.7453	25.6221	23.2808	-1.07678	16.8427	-5.8661	-3.48584	-0.194098	2.16308	-5.99511	17.012	-2.06276	13.1811		44.8083	38.0645	45.6347	46.1392		65.4941
		53.4736	50.783	67.4138	59.2784	69.1322	93.4019	72.3905	63.2998	76.7674	80.5327	86.8747	56.969	81.9907	73.6255	72.2639	62.1801	129.871	64.9297	96.0074	110.978	96.8475	42.4371	77.0515	55.9116	94.2075	84.9355	77.1932	80.6241	73.279	80.0749	59.7461	-1.28297	19.7678	-4.07639	1.47335	8.33267	15.1485	3.1682	23.3719	4.57044	22.3432		53.4736	46.3383	54.527	53.9852		76.7497
		62.0791	42.9005	56.1579	51.3037	55.8324	77.6378	62.403	55.851	63.6459	70.4733	78.765	51.0671	77.5485	67.3693	66.4727	55.6252	118.924	58.0626	88.6105	101.797	88.101	45.8813	70.509	55.5408	86.8694	77.1656	72.3479	78.3855	68.0243	80.1103	63.6216	2.51478	24.1207	-1.21207	4.62376	9.76809	18.6135	8.23957	28.5323	13.2249	28.6823		62.0791	46.3137	56.0238	54.5703		80.0873
		70.6227	40.011	52.9716	47.7333	50.6535	71.7226	58.1951	52.7327	60.0037	65.2729	74.5374	48.9981	73.9561	63.9106	63.894	52.8458	113.144	54.7687	84.3764	95.4595	84.1369	46.9212	69.0016	57.522	86.3536	75.9758	72.8603	76.8957	70.2396	82.7301	66.7551	4.12316	23.5538	2.13636	5.98616	13.2037	19.6066	9.77308	32.7058	13.5728	33.3874		70.6227	45.3102	55.2682	54.4533		79.7128
		79.3195	15.4066	19.7994	18.952	17.538	23.9119	17.9619	18.9273	22.0913	23.6738	25.1315	19.7311	42.1492	26.5931	31.2519	20.803	47.6041	20.2296	40.8651	39.9579	33.6166	10.6872	16.0245	11.2307	25.3887	16.6376	12.743	14.4579	19.7132	20.3875	18.118	0.901358	18.392	-2.94319	-0.744751	-1.07858	0.3516	-5.16271	18.1793	0.791348	13.1529		79.3195	39.7294	47.4055	48.5133		68.8805
		87.9286	14.5471	18.7436	17.5237	16.794	23.159	17.7194	18.3286	20.6628	23.091	24.2108	18.9232	41.356	26.8747	30.205	19.6461	46.2447	20.0175	40.7128	38.3866	33.5318	9.82611	14.6205	11.9818	23.4986	16.8907	12.1241	13.8336	20.0857	21.739	17.1002	-0.356907	19.3398	-3.54977	-1.56849	-0.256578	1.29806	-6.28427	19.3233	0.805997	12.9747		87.9286	39.8591	48.734	49.3284		71.2081
		96.5258	13.0042	16.9353	14.9079	14.3805	20.593	15.1425	15.3605	18.2081	21.041	21.5373	17.0526	37.8336	23.4064	26.0945	17.5889	40.1492	17.3036	36.8259	33.5289	30.0373	7.34215	9.66687	5.86887	19.0665	13.9404	9.78956	11.4755	15.5122	18.2082	12.9654	-1.03641	14.2091	-7.89266	-6.5786	-2.63835	-6.12671	-9.1375	14.3315	-1.57183	10.2076		96.5258	39.1376	48.4621	49.0722		71.187
																																												105.202	18.6826	20.3836	19.5127		31.5789
																																												113.783	17.7553	19.821	18.7372		25.447
																																												122.37	16.8136	18.9039	18.2554		23.608
Fig. 4h
	normalized OCR data mesenchymal																																normalized ECAR data
		Time (minutes)	branched mesenchymal										firework										star-like											Time (minutes)	branched mesenchymal										firework
		1.83222	126.94	83.2266	111.757	133.488	133.084	67.4419	106.854	146.015	286.091	267.284	91.8433	102.626	91.9731	121.073	123.662	97.6519	118.701	134.31	112.526	153.876	144.601	138.253	181.272	199.609	176.58	161.113	182.815	122.747	141.353	154.76		1.83222	114.683	73.9982	108.478		119.899	54.5597	84.3428	116.504	222.122	209.434	81.0779	87.2687	78.8756		109.785
		10.4271	117.892	77.1683	102.204	120.59	119.768	60.6692	96.8247	132.841	260.886	239.33	86.8182	102.197	86.61	113.266	115.354	92.4957	112.408	123.639	107.992	149.786	135.016	130.225	169.658	192.657	165.286	147.615	167.5	112.295	129.064	142.152		10.4271	114.018	79.9663	109.571		129.278	57.2824	89.0235	121.367	255.896	230.567	66.0517	73.2666	81.973		114.515
		19.019	116.483	75.9331	99.2744	115.999	115.058	59.6045	94.0843	129.018	253.849	232.123	87.4975	103.402	85.3209	111.871	112.829	91.216	110.935	120.968	107.738	148.517	131.345	128.347	165.45	186.229	162.492	140.994	159.273	107.383	123.58	139.093		19.019	120.628	82.2599	113.22		137.589	60.816	93.6229	128.583	266.883	244.233	76.2047	81.5541	85.3355		117.396
		27.7239	29.793	21.5093	28.9373	37.1785	35.6325	17.3182	26.1192	36.3614	72.3375	65.4339	10.7218	21.948	12.752	14.1939	14.0316	13.6537	16.4793	18.3204	15.3651	25.5016	32.3765	30.8593	40.7572	48.5074	43.8673	42.019	48.396	31.7156	37.8414	41.2256		27.7239	179.274	120.806	166.416		174.666	86.9574	134.197	178.191	375.103	322.345	97.0118	110.43	108.845		147.221
		36.3369	35.0178	25.4847	33.0625	42.4495	39.4212	20.2246	29.9301	41.9429	81.1808	74.3339	22.1325	34.4942	22.7274	28.6354	28.5771	26.0042	34.7884	34.6558	33.9852	46.6383	41.5111	39.2919	50.3126	58.2476	52.599	52.0424	58.1299	38.2834	44.8197	51.1106		36.3369	185.499	122.927	168.576		177.899	86.6685	133.301	179.95	377.526	333.554	101.931	115.483	112.412		152.164
		44.9448	29.1319	21.488	27.5968	35.7491	33.151	16.7349	24.2957	34.7665	66.684	60.4182	15.0238	26.6759	17.1767	19.6152	19.6577	19.331	23.4866	29.0835	25.1337	39.5046	34.9763	33.3201	44.7141	51.1341	45.2248	45.1723	51.7824	35.317	39.6554	45.974		44.9448	186.331	123.723	169.618		178.866	86.6426	133.56	180.16	378.249	331.046	102.859	113.3	114.071		153.42
		53.6397	76.2695	54.4834	70.9573	82.8583	91.5964	37.3371	66.4962	83.8886	169.175	151.457	88.0213	113.534	100.054	147.087	124.051	93.7625	115.675	143.189	98.1127	136.644	150.466	147.955	204.38	155.038	180.525	160.319	194.421	134.076	146.684	160.217		53.6397	180.128	119.138	166.129		175.319	76.9147	120.81	158.619	341.313	292.062	116.933	125.424	123.923		162.763
		62.2689	80.5754	56.863	71.8517	84.7342	89.247	38.9098	67.2647	85.8544	168.528	147.438	71.7589	91.8033	79.8198	112.121	99.7433	76.0936	95.0445	117.989	83.4493	117.025	120.463	116.334	160.781	97.8289	144.459	133.197	160.665	111.348	122.559	136.911		62.2689	186.306	122.457	167.66		177.905	79.052	124.483	166.86	347.523	312.277	114.992	128.448	121.751		165.405
		70.8852	71.586	51.3003	63.5105	75.7095	87.0836	35.4071	60.0603	79.4284	153.309	131.416	61.0222	80.6784	68.1948	91.9354	86.3638	67.3597	91.3382	107.228	79.777	110.661	98.331	95.1125	129.175	74.8738	116.733	110.896	134.498	93.3176	101.532	117.989		70.8852	186.732	124.434	168.25		175.308	80.2545	125.114	169.248	355.021	314.118	109.308	122.01	118.77		161.08
		79.6106	21.3832	16.0195	19.5212	26.2476	22.4429	11.1176	15.8356	23.9419	46.0235	45.1339	8.90014	17.445	8.9667	8.47258	8.30613	11.4695	12.6331	17.3906	15.4013	23.672	23.5911	19.0066	28.8206	31.0324	28.3106	29.4621	32.8522	24.0422	25.9591	31.5141		79.6106	189.103	124.795	171.754		168.08	80.597	125.642	168.413	361.282	315.985	98.0061	109.559	48.927		136.918
		88.2564	21.334	15.4754	18.2182	25.8126	22.8244	10.4652	15.0237	22.1737	45.2314	42.3255	6.81648	17.1035	8.34878	7.14493	8.63405	12.2082	9.60446	14.9769	14.2051	23.6806	22.7028	18.9458	27.0815	30.3789	28.7099	27.6802	30.9436	23.5079	24.7665	27.7122		88.2564	188.862	124.102	169.764		170.186	80.3122	124.579	168.563	356.15	312.613	105.63	115.539	45.782		148.686
		96.8925	19.0107	15.2921	18.0215	24.4983	21.2301	10.2593	14.3449	21.9296	42.789	39.5988	5.43802	17.1732	7.25367	8.81072	7.79716	8.90342	8.95027	14.6324	12.866	22.4276	20.8469	16.9026	25.3555	27.5864	26.709	27.3088	30.1697	22.4527	23.4303	25.858		96.8925	188.246	125.129	170.217		165.365	80.4303	124.513	168.46	355.179	312.107	101.731	116.446	45.4929		153.578
																																		105.634	26.4545	15.8549	30.0783		24.3103	13.7575	20.7073	28.2684	64.2051	46.7417	36.4009	31.9006	22.1893		40.9091
																																		114.241	39.2376	22.0694	35.9601		32.6124	17.7402	24.6227	44.2275	82.0262	70.7802	38.0123	39.7192	26.9764		41.8882
																																		122.882	34.4924	17.7686	27.2095		30.3875	14.3439	21.0883	35.4893	60.7557	55.6417	38.4855	43.8308	28.9244		41.4391
Fig. 4g
	normalized OCR calculations epithelial	TEBBO										cystic branched										thick branched										tree-like										normalized ECAR calculations epithelial		TEBBO
	basal respiration	75.0183	94.9132	84.8449	90.5971	128.135	97.7663	92.5379	104.24	105.521	131.479	93.6655	114.627	122.768	116.973	101.594	204.421	108.384	146.58	173.415	147.197	61.2849	78.2924	69.7708	74.6148	69.1422	61.1658	62.0573	63.793	69.0043	73.9151	36.0917	31.0904	38.7663	42.7448	53.9252	75.0298	66.8238	66.9505	56.8312	70.3657		basal glycolysis	20.0396	22.3612	22.8705		30.2535	21.5398
	ATP production	63.9498	79.6317	70.3347	76.4472	109.167	82.0926	78.1055	88.3897	90.3332	111.743	79.413	94.9417	102.63	97.2348	85.2957	169.669	90.7896	124.871	143.578	123.908	62.3777	72.483	66.2778	72.2481	64.8125	57.0578	59.8784	60.25	68.1618	71.478	44.5388	32.7533	44.8676	45.9771	56.2234	74.5978	72.2545	69.9156	65.423	76.0178		maximal glycolysis	36.4601	42.1387	43.3253		60.486	43.5971
	maximal respiration	37.7788	50.4786	44.3705	54.7517	72.8089	57.248	47.9392	58.5593	59.4917	65.3374	39.9164	44.1571	50.2191	46.1694	44.5912	89.7215	47.6261	59.1814	77.4487	66.8102	39.5791	67.3847	51.6531	75.1409	70.9951	67.4036	69.1486	57.7668	64.522	53.7897	5.15957	9.91159	10.029	12.5648	15.8421	25.7334	18.9106	18.3744	15.1447	23.1798		reserve glycolysis	16.4205	19.7776	20.4547		30.2325	22.0573
Fig. 4i
	normalized OCR calculations mesenchymal	branched mesenchymal										firework										star-like										normalized ECAR calculations mesenchymal		branched mesenchymal										firework
	basal respiration	97.4726	60.6409	81.2529	91.501	93.8277	49.3452	79.7393	107.088	211.06	192.524	82.0595	86.2988	78.0672	104.726	105.032	82.3125	101.985	106.335	94.8723	126.09	110.498	111.445	140.095	158.642	135.783	113.685	129.104	84.9301	100.15	113.235		basal glycolysis	83.0483	60.1772	79.3404		99.8183	42.2722	66.8569	86.1563	179.305	170.357	36.8119	42.2129	56.0313		72.4867	58.6512
	ATP production	87.3514	54.4451	71.6776	80.2502	81.9068	42.8696	69.7885	94.2515	187.165	171.705	76.7757	81.4542	72.5689	97.6767	98.7979	77.5623	94.4559	102.647	92.3732	123.016	98.9682	97.4881	124.693	137.721	118.625	98.9748	110.877	75.6673	85.7384	97.8671		maximal glycolysis	183.701	122.486	168.203		177.144	86.7562	133.686	179.434	376.959	328.982	100.601	113.071	111.776		150.935	118.647
	maximal respiration	61.5647	41.5709	53.8302	60.236	70.3664	28.6505	52.9198	63.9248	126.386	111.858	82.5833	96.431	92.8	139.942	116.253	84.8591	106.725	128.557	85.2467	114.216	129.619	131.052	179.024	127.451	153.816	133.01	164.251	111.623	123.254	134.359		reserve glycolysis	100.653	62.3083	88.863		77.3252	44.484	66.8293	93.2774	197.655	158.625	63.789	70.8583	55.7447		78.4483	59.9957
Fig. 4j
bulk 3D epithelial organoids line ID9591
phenotypes	TEBBO	thick branched	thick granular/cystic	thick-tree	cystic branched	tree-like
normoxia (21% O2)	36.6337	12.8713	30.6931	8.91089	7.92079	2.9703
hypoxia (3% O2)	19.3182	13.6364	21.5909	26.1364	3.40909	15.9091
bulk 3D mesenchymal organoids line ID16992
phenotypes	branched mesenchymal	star-like	firework
normoxia (21% O2)	8.33333	19.4444	72.2222
hypoxia (3% O2)	13.3858	37.0079	49.6063
[truncated: 32 more columns]

## Sheet: Fig. 5
Fig. 5a															Fig. 5i
			CSY_SIG1 classical A			CSY_SIG10 Basal-like A			CSY_SIG2 Basal-like B			CSY_SIG6 classical B				epithelial lines		AP1_are the bulk epithelial populations transplanted organoids						AP2_are the TEBBO-family transplanted organoids						AP3_are the cystic branched-family transplanted organoids						AP4_are the thick branched-family transplanted organoids						AP5_are the tree-like-family transplanted organoids
	samples:	rep. 1	rep. 2	rep. 3	rep. 1	rep. 2	rep. 3	rep. 1	rep. 2	rep. 3	rep. 1	rep. 2	rep. 3			transplanted-lines	AP1_10	AP1_11	AP1_12	AP1_13	AP1_14	AP1_average	AP2_15	AP2_16	AP2_17	AP2_18	AP2_19	AP2_average	AP3_20	AP3_21	AP3_22	AP3_23	AP3_24	AP3_average	AP4_25	AP4_26	AP4_27	AP4_28	AP4_29	AP4_average	AP5_30	AP5_32	AP5_33	AP5_34	AP5_average
	9591 bulk population	5.5347	4.96698	5.53664	-2.53053	-2.28835	-1.9788	-5.05255	-3.91804	-5.84485	2.33917	2.29719	3.6252			% of phenotypes
	9591 TEBBO	2.27021	3.54585	3.19218	-2.3763	-1.02008	-2.79775	-1.82458	-3.89293	-2.44076	3.62221	3.57841	3.54397			TEBBO	24.4898	22	16	17.6471	34.0426	22.8359	53.0612	50	65	83.3333	42.8571	58.8503	23.913	57.8947	19.1489	12.963	35.7143	29.9268	0	8.19672	26	0	8.10811	8.46097	0	3.50877	6.06061	5.55556	3.78123
	9591 cystic branched	5.94982	4.51036	6.25843	-2.26693	-1.14113	-3.24086	-4.14519	-3.04639	-4.65887	0.998287	0.949327	2.54763			thick branched	24.4898	14	20	14.7059	6.38298	15.9157	14.2857	23.3333	22.5	5.55556	28.5714	18.8492	2.17391	14.0351	12.766	29.6296	9.52381	13.6257	12.1212	3.27869	6	2.43902	13.5135	7.47049	25	12.2807	31.8182	18.5185	21.9044
	9591 thick branched	4.59695	4.02525	5.2672	-1.2735	-0.832898	-1.51788	-4.67094	-3.74798	-5.28847	1.97009	0.611642	2.14578			thick cystic/granular	28.5714	20	26	41.1765	38.2979	30.8092	0	6.66667	0	1.85185	9.52381	3.60847	0	0	0	7.40741	0	1.48148	46.9697	63.9344	24	68.2927	70.2703	54.6934	2.08333	7.01754	12.1212	9.25926	7.62034
	9591 tree-like	4.48508	4.87368	3.45639	-3.08425	-2.29702	-1.69981	-3.09525	-3.81048	-3.5568	3.1458	1.94936	2.42779			thick-tree	12.2449	20	22	11.7647	2.12766	13.6275	0	0	2.5	0	4.7619	1.45238	0	0	0	1.85185	2.38095	0.846561	37.8788	14.7541	40	21.9512	8.10811	24.5384	25	35.0877	24.2424	38.8889	30.8048
	16992 bulk population	-6.82735	-5.90703	-6.7852	1.72634	1.15078	2.88115	5.51124	5.91605	5.83401	-2.75525	-2.84193	-3.65958			cystic branched	8.16327	0	4	5.88235	4.25532	4.46019	32.6531	20	7.5	9.25926	11.9048	16.2634	73.913	28.0702	68.0851	42.5926	52.381	53.0084	1.51515	0	0	0	0	0.30303	0	0	0	0	0
	16992 branched mesenchymal	-5.6409	-6.13331	-6.03995	3.85323	2.91121	3.49736	3.04241	4.64976	4.55438	-1.67084	-2.1768	-2.2782			tree-like (thin branched)	2.04082	24	12	8.82353	14.8936	12.3516	0	0	2.5	0	2.38095	0.97619	0	0	0	5.55556	0	1.11111	1.51515	9.83607	4	7.31707	0	4.53366	47.9167	42.1053	25.7576	27.7778	35.8893
	16992 firework	-5.10451	-6.49462	-3.56074	3.06648	1.8741	2.45903	4.11042	6.15234	2.78928	-2.95879	-2.18277	-2.3686			total	100	100	100	100	100	100	100	100	100	100	100	100	100	100	100	100	100	100	100	100	100	100	100	100	100	100	100	100	100
	16992 star-like	-4.90601	-4.00248	-5.0831	3.0225	0.737841	1.32813	4.24364	4.40118	5.39046	-3.84664	-3.04892	-3.31754
																mesenchymal lines		AP6_are the bulk mesenchymal populations transplanted organoids					AP7_are the branched mesenchymal-family transplanted organoids					AP10_8_are the firework-family transplanted organoids					AP9_ & the AP11_09_are the star-like-family transplanted organoids
																transplanted-lines	AP6_01	AP6_02	AP6_97	AP6_98	AP6_average	AP7_03	AP7_04	AP7_05	AP7_06	AP7_average	AP10_08_01	AP10_08_02	AP10_08_03	AP10_08_04	AP10_08_05	AP8_average	AP9_07	AP9_09	AP9_13	AP11_09_06_repeating experiment Oct 2023	AP9_average
Fig. 5j																% of phenotypes
	liver metastasis															branched mesenchymal	5.26316	12	6.06061	9.09091	8.10367	98.1481	82.6087	86.6667	64.2857	82.9273	23.6842	15.7895	33.3333	16.6667	15.3846	20.9717	0	2.5641	0	1.20482	0.94223
	epithelial transplanted phenotypes	Mouse 1	Mouse 2	Mouse 3	Mouse 4	Mouse 5										star-like	76.3158	50	63.6364	58.1818	62.0335	1.85185	13.0435	3.33333	21.4286	9.91431	39.4737	36.8421	36.1111	4.16667	28.2051	28.9597	57.5758	51.2821	65.9574	66.2651	60.2701
	bulk population	1	2	12	3	3										clumps	5.26316	16	6.06061	14.5455	10.4673	0	0	0	0	0	0	2.63158	0	0	0	0.526316	42.4242	43.5897	31.9149	30.1205	37.0123
	TEBBO	2	6	3	1	3										firework-like	13.1579	22	24.2424	18.1818	19.3955	0	4.34783	10	14.2857	7.15839	36.8421	44.7368	30.5556	79.1667	56.4103	49.5423	0	2.5641	2.12766	2.40964	1.77535
	cystic branched	2	1	0	1	0										total	100	100	100	100	100	100	100	100	100	100	100	100	100	100	100	100	100	100	100	100	100
	thick branched	9	3	0	3	4
	tree-like	2		8	1	7
	mesenchymal transplanted phenotypes	Mouse 1	Mouse 2	Mouse 3	Mouse 4	Mouse 5
	bulk population	34	13	15	11
	branched mesenchymal	9	11	5	4
	firework	1	6	6	2	7
	star-like	140	140	114	3
Fig. 5k
	lung metastasis
	epithelial transplanted phenotypes	Mouse 1	Mouse 2	Mouse 3	Mouse 4	Mouse 5
	bulk population	4	0	0	26	0
	TEBBO	5	1	6	2	8
	cystic branched	0	0	5	0	0
	thick branched	0	21	0	1	0
	tree-like	1		1	112	1
	mesenchymal transplanted phenotypes	Mouse 1	Mouse 2	Mouse 3	Mouse 4	Mouse 5
	bulk population	0	0	0	0
	branched mesenchymal	0	0	0	0
	firework	1	0	0	3	0
	star-like	1	5	1	0

## Sheet: Fig. 6
Fig. 6b							Fig. 6c
epithelial organoids	average O-SFU/gel						mesenchymal organoids	average O-SFU/gel
	control	FFX	FFX W.O.	8GY	8GY W.O.			control	FFX	FFX W.O.	8GY	8GY W.O.
	9.875	1.375	4.5	2.25	2.875			9.625	11.625	0	0.75	1.125
	12.5	0.75	5.5	4.25	4.5				13.5	14.25	0.125	1.25
	8.75	0.5	2.5	3.125	5			7.5	6.5	7	0.75	3.25
	8.5	0.75	0.5	0.25	4.25			8.125	8.5	9.875	0.5	0.25
	6.875	0.375	2.375	6.5	8.75				1.625	1.875	1.75	1.5
	9.25	0.375	3.75	6.25	7.5			7.25	2	1.75	1.5	7.5
	7	0.5	2.125	4.25	2.5			3.25	1.875	1.375	0.25	0.75
	6	1.875	4.375	7.75	6.5			4	7.25	6.625	0.75	1.25
	5.75	1.25	8.75	2.75	5.5			4.5	15	9.75	1	2
	6.25	1.75	10	2.125	1.875			12.875	7.5	10	0.25	2.75
	21.5	1.125	4.75	0.75	4.25			10.25	5.75	9.375	0.875	0.285714
	10.75	1.875	4	1.875	3.75			3.75	4.5	4	0.75	0.875
	10	1.375	2.875					5	5.125	3.625
	9.25	2.25	4.25					7.375	7.375	3.25
	11	1.25	3.875					8.75	15.625	10.75
	7.5	0.75	10.25					5.25	19	20
	8.75	4.75	8					6.25	15.5	11.75
	6.75	1.5	5.25					5.25	10.5	8
	18.125	1.75	5.125					7	5.375	4.375
	18.25	2	4.5					11.25	5.125	4.75
	13.5	2.375	4.5					7.25	5.125	4.5
	12.125							9.625
	10							10.625
	8.25							8.25
	7							7
	6.5							8.25
	5.75							7.25
Fig. 6f										Fig. 6h
	tumour volume MRI (DAY 14)										epithelial	Mouse 1	Mouse 2	Mouse 3	Mouse 4	Mouse 5	Mouse 6	mesenchymal	Mouse 1	Mouse 2	Mouse 3	Mouse 4	Mouse 5	Mouse 6	Mouse 7
	epithelial	Mouse 1	Mouse 2	Mouse 3	Mouse 4	Mouse 5	Mouse 6				control	3	3	3	3	3			4	4	4	4	4
	control	82.88	911.84	187	247.72	453.2					FFX	3	4	3	3	3			4	4	4	4	4
	FFX	72.76	14.8	53.48	37.24	74.64					8Gy	3	2	3	2	2	3		4	4	4	4	4	4	4
	8 Gy	35.08	21.48	27.24	27.92	41.2	41.68
	mesenchymal	Mouse 1	Mouse 2	Mouse 3	Mouse 4	Mouse 5	Mouse 6	Mouse 7
	control	696.28	866.44	828.04	970.72	360.4
	FFX	695.12	538.16	366.08	845.2	673.32
	8 Gy	57.92	59.32	188.04	230.56	150.04	271.12	134.56
Fig. 6i
	epithelial organoids
	phenotype %	control	FFX	FFX W.O.	8 Gy	8 Gy W.O.
	TEBBO	17.4263	16.2791	20.6278	7.76699	7.69231
	thick branched	27.6139	25.5814	22.4215	23.301	22.3077
	thick cystic/granular	36.193	9.30233	19.2825	0	4.61538
	thick tree	4.82574	6.97674	4.93274	1.94175	2.30769
	cystic branched	7.23861	1.16279	1.34529	0	2.30769
	tree-like	6.16622	10.4651	9.86547	3.8835	14.6154
	spiky-thick	0.536193	5.81395	4.03587	6.79612	14.6154
	scattered	0	24.4186	17.4888	56.3107	31.5385
	mesenchymal organoids
	phenotype %	control	FFX	FFX W.O.	8 Gy	8 Gy W.O.
	branched mesenchymal	33.6283	19.6468	17.2702	21.875	25.6757
	star-like	17.4041	26.0486	24.7911	6.25	5.40541
	clumps	0.884956	1.10375	1.67131	3.125	6.75676
	firework	48.0826	40.1766	48.7465	9.375	20.2703
	scattered	0	13.0243	7.52089	59.375	41.8919

## Sheet: Fig. 7
Fig. 7a			Fig. 7b										Fig. 7h				Fig. 7n
drug development stage			drug pathways										epithelial organoids				mesenchymal organoids
pre-clinical	53		Angiogenesis	3										bulk control	bulk AZD5153+Poziotinib			bulk control	bulk RO5126766
Phase 1	12		Apoptosis	7										1585.07	520.671			1557.9	388.568
Phase 2	15		Cell Cycle	8										721.339	1557.45			1380.03	332.624
Phase 3	15		Cytoskeletal Signaling	6										1971.21	1179.95			1229.85	911.751
Phase 4	1		DNA Damage	4										1289.06	942.847			844.14	729.248
FDA approved	6		Epigenetics	22										2053.06	640.257			1291.62	978.576
			JAK/STAT	3										1944.38	191.323			1420.13	592.122
			MAPK	5										1250.55	1083.06			1627.72	768.707
			Metabolism	5										2200.41	1069.08			1260.73	612.428
			PI3K/Akt/mTOR	12										1492.33	538.639			1449.12	1124.9
			Proteases	2										1522.72	924.147			960.457	1930.93
			Protein Tyrosine Kinase	6										1904.86	530.645			2171.7	744.94
			Stem Cells &Wnt	1										1644.13	1166.36			1051.69	925.182
			TGF-beta/Smad	2										1733.08	549.147			1653.17	1338.57
			Ubiquitin	8										1529.1	745.71			1251.18	657.383
			Others	8										1717.32	761.203			1121.36	1166.55
														2194.2	1730.39			1156.45	731.856
														2029.22	1452.99			1508.94	809.921
Fig. 7f														1905.22	1286.73			1697.12	1275.36
phenotype analysis	TEBBO	thick branched	thick small	thick cystic/granular	thick tree	cystic branched	tree-like (thin branched)	cystic spheres	spiky-thick	scattered				1713.06	1126.16			1228.21	766.963
														2092.52	2009.35			1534.36	880.025
epithelial organoids conditions														1330.51	819.079			1573.19	611.31
control	34.8837	13.9535	0	27.907	0	18.6047	3.48837	0	1.16279	0				1700.16	1313.36			1429.06	1623.41
AZD5153	6.66667	21.6667	65	0	0	0	6.66667	0	0	0				1264.22	1145.64			953.739	572.619
Birinapant	19.697	13.6364	4.54545	39.3939	6.06061	4.54545	7.57576	0	4.54545	0				2179.53	1326.5			1794.92	643.728
JNJ-64619178	0	0	0	0	0	0	0	0	0	100				1669.92	400.213			1988	503.802
KU60019	0	0	0	0	0	0	0	0	0	100				2044.7	1816.2			1576.82	276.679
ML264	12.8571	11.4286	24.2857	28.5714	0	15.7143	4.28571	0	2.85714	0				2173.82	1348.24			1418.32	690.324
Poziotinib	24.2857	2.85714	41.4286	22.8571	1.42857	4.28571	1.42857	0	1.42857	0				1436.06	1008.83			1411.68	887.306
Trametinib	8	4	40	0	0	8	4	32	0	4				1306.71	1041.18			1446.26	1227.11
														2337.92	1444.62			1366.83	709.145
phenotype analysis	branched mesenchymal	star-like	clumps	firework	scattered									2082.44	1132.53			1449.17	1324.39
														1965.21	1081.47			1203.52	1019.11
mesenchymal organoids conditions														1356.94	700.621			1027.07	1244.74
control	17.2414	31.0345	0	51.7241	0									1901.19	1217.27			1900.16	956.335
Abexinostat	0	0	0	0	100									1241.07	1777.88			1162.15	988.077
Adavosertib	11.1111	5.55556	5.55556	5.55556	72.2222									1515.56	942.847			1472.48	879.624
Birinapant	6.89655	0	0	93.1034	0									2042.59	1169.13			1095.32	835.639
JIB-04	0	0	0	0	100									1242.51	1358.79			1721.24	1294.29
Poziotinib	16.3934	54.0984	14.7541	0	14.7541									1850.56	888.671			1308.62
RO5126766	36.6667	0	0	3.33333	60									1465.38	1198.74			1420.48
Saracatinib	7.69231	48.7179	12.8205	12.8205	17.9487									2069.91	1272.19			885.06	632.54
Trametinib	0	0	0	0	100									1971.25	494.98			1118.67	1083.93
														1171.32	970.985			1329.79	1076.63
														1758.04	1171.99			1424.95	1481
														1560.37	1087.76			775.279	1263.4
Fig. 7i														2316.52	1141.65			1182.97	827.827
average O-SFU/gel														1857.71	1168.6			1678.88	1037.6
	control			AZD5153+Poziotinib										2484.74	1356.89			1119.65	814.915
organoid phenotypes	replicate 1	replicate 2	replicate 3	replicate 1	replicate 2	replicate 3								1790.14	503.667			1270.3	1030.74
bulk population	7	9	11	8	9.5	9								1889.82				1094.24	1342.78
TEBBO	11.5	8.5	9.5	10	9	10.5								1941.04				1505.62	1404.89
thick branched	15	13	20	10	11	11.5												1845	1249.2
cystic branched	7.5	15	8.5	10.5	12.5	14												1397.53
tree-like	9	12.5	10	12	9.5	13.5												1000.03	667.474
																		1868.3	877.765
																		1025.63	918.614
																		1601.06	359.355
																		1037.17	738.997
Fig. 7j																		1326.75	1283.37
bulk epithelial phenotype analysis																		1437.81	987.625
																		1185.5	1078.71
% of organoid phenotypes analysed	control	AZD5153 + Poziotinib																1136.98	1160.69
TEBBO	15.3846	0																1585.44	1552.49
thick branched	38.4615	12.5																1349.6
thick small	0	79.1667																1451.39	1290.57
thick cystic/granular	28.8462	0																1471.5	875.787
thick tree	1.92308	0																1673.31	1329.45
cystic branched	11.5385	0																1519.9	866.34
tree-like (thin branched)	1.92308	2.08333																1223.41	532.469
spiky-thick	1.92308	0																1654.34	886.572
scattered	0	6.25																1312.04	1519.85
																		1326.76
																		1605.87
																		1639.49
																		1306.82
																		1781.48
																		2303.63
																		2291.02
																		1545.88
																		814.831
																		1783.98
																		2141.39
																		1462.82
																		1273.86
																		1396.44
																		1776.18
																		1178.5
																		1641.16
																		1759.24
																		1490.51
																		1469.68
																		1907.5
																		1374.58

## Sheet: Fig. 8
Fig. 8f
		B211 Full PDO Media			B211 Basal Branching PDO Media			B250 Full PDO Media			B250 Basal Branching PDO Media			B320 Full PDO Media			B320 Basal Branching PDO Media
	replicate 1	replicate 2	replicate 3	replicate 1	replicate 2	replicate 3	replicate 1	replicate 2	replicate 3	replicate 1	replicate 2	replicate 3	replicate 1	replicate 2	replicate 3	replicate 1	replicate 2	replicate 3
Basal Moffitt	-0.440041	-0.618073	-0.543651	0.382019	0.122125	0.361329	0.240884	0.372261	0.0393761	0.355307	0.421616	0.549765	-0.595169	-0.584647	-0.661468	0.323232	0.386122	0.159717
Raghavan scBasal	-0.429294	-0.526123	-0.511056	0.216064	0.0837434	0.267735	-0.385239	-0.322072	-0.377848	0.210209	0.345151	0.407803	-0.357138	-0.360115	-0.287571	0.462304	0.449773	0.29508
Collisson QM	-0.456588	-0.463642	-0.562778	-0.00977945	0.0646173	0.218104	-0.32176	-0.207146	-0.331955	0.479156	0.457482	0.344449	-0.0632224	-0.401012	-0.397006	0.40642	0.40543	0.277184

## Sheet: Extended Data Fig. 1
Extended Data Fig. 1b
	epithelial organoids							mesenchymal organoids
	1,0 mg/mL	1,3 mg/mL	1,6 mg/mL	1,9 mg/mL	2,2 mg/mL	2,5 mg/mL		1,0 mg/mL	1,3 mg/mL	1,6 mg/mL	1,9 mg/mL	2,2 mg/mL	2,5 mg/mL
	1273.49	1550.88	854.181	1261.09	1643.63	1782.13		183.922	909.41	744.158	118.989	197.994	1033.08
	1518.4	750.184	1716.36	1586.76	1507.44	1392.95		601.55	439.982	953.366	1455.42	778.111	1151.68
	1065.75	1537.49	2203.39	1454.12	1818.94	1811.64		628.044	200.109	698.725	723.391	887.072	664.732
	1056.72	976.199	1049.41	1793.63	2545.62	1481.6		869.822	414.147	262.286	1039.38	849.179	973.796
	1124.54	932.101	1439.56	1428.96	885.115	1917.43		727.926	465.708	853.753	952.808	386.126	1301.95
	1581.64	1719.3	1837.65	1373.34	1849.39	1680.59		348.531	791.31	189.546	921.601	1055.03	1239.35
	1394.51	1484.51	1847.86	1810.9	2025.21	519.76		534.226	397.456	311.531	1044.68	572.58	1256.82
	1704.46	1904.48	2025.33	1700.09	2234.05	1287.11		538.649	530.136	927.611	110.389	150.878	1781.76
	1923.47	1734.03	2050.42	1753.09	959.328	1796.41		768.35	732.775	98.674	1096.64	552.251	1143.25
	2146.38	1748.84	1952.32	1988.58	1083.14	1850.31		702.149	511.98	445.466	1078.66	177.139	970.555
	1099.82	2061.63	769.152	469.527	1625.97	1487.31		293.947	549.124	957.225	971.273	118.989	774.62
	941.361	1838.45	1003.15	1271.65	1870.38	1450.32		555.567	822.338	1441.33	1312.88	544.365	940.276
	1599.14	1766.16	863.602	1679.44	2273.66	2206.13		1052.16	407.628	680.569	976.908	733.981	962.165
	1237.48	1963.39	1880.8	1900.7	1127.92	1720.16		880.882	628.829	261.556	708.28	698.317	955.415
	2192.92	1801.3	1796.65	1647.6	1922.56	2213.46		416.113	179.025	998.42	111.767	1037.08	969.082
	1287.32	843.563	1761.17	1914.98	2386.83	1953.59		896.052	1257.13	1132.24	654.986	477.901	1265.91
		1885.57	2200.04	718.2	1349.73	2043.59		868.648	537.424	1213.66	479.252	335.667	1344.33
		1601.59	2003.97	1704.28	2636.22	2286.57		1473.94	612.366	1225.68	656.769	504.829	1269.47
	1148.61	1345.79	1720.41	1973.33	222.485	1873.74		1132.12	787.593	798.205	937.119	159.641	1362.61
	1242.79	2414.72	2100.77	2297.43	1811.21	2289.88		650.524	702.778	1433.95	382.909	807.837	1212.23
	1209.56	2358.53	1029	2039.44	1271.63	1733.28		1476.89	276.06	1119.89	274.252	127.31	1118.71
	2064.45	1633.02	800.652	1855.39	1555.02	1987.78		617.661	1036.5	1649.92	734.138	808.394	1072.56
	1354.09	2125.04	1467.36	1439.27	2021.42	1545.27		615.71	513.241	1727.28	171.53	229.761	861.679
	748.732	2362.97	1821.37	2403.3	2344.05	1378.66		833.421	731.684	1908.12	461.526	648.252	1271.32
	1266.57	1914.39	1014.62	1752.31	1590.88	1637.33		190.82	650.263	1651.26	649.497	296.08	1097.05
	1443.35	1693.6	1537.71	2434.7	1793.9	1894.3		222.847	675.439	1487.23	726.804	765.023	1494.53
	1691.16	905.103	1582.86	1624.35	1590.41	1544.7		652.352	1220.09	1712.19	819.552	558.734	1255.91
	1788.37	1681.04	1288.22	1755.35	2453.77	1893.37		642.395	1186	1510.82	573.01	877.026	1228.54
	1610.45	1909.97	1700.7	629.883	1655.53	1599.25		297.956	1787.73	1563.99	1067.01	926.313	905.187
	1760.41	1077.1	1657.32	2169.69	2411.11	1094.94		560.656	804.995	1016.01	959.328	1661.79	1097.1
	1563.58	1533.63	1137.99	1831.39	1003.14	2064.63		714.823	1306.8	1289.34	1014.2	1344.64	1521.43
	1614.57	1639.83	1094.13	513.365	999.965	2132.85		732.241	1154.19	1360.2	139.272	1048.15	1406.16
	907.642	1799.02	1146.23	1739.67	709.612	1505.8		1693.78	700.014	903.089	1111.3	1173.77	775.756
	1752.69	1508.14	1188.92	1704	2507.9	1993.48		1483.52	1307.25	1227.71	627.129	1042.5	1610.45
	1277.61	1946.6	1994.41	2385.94	1973.85	2209.14		1730.5	1026.71	580.247	1610.01	1070.06	825.852
	945.639	487.265	1887.96	2161.72	1327.96	1436.4		1128.04	1082.17	1561.33	1259.92	824.408	1590.52
	1641.46	1940.41	2337.62	1891.84	1567.82	1568.39		1605.95	1232.41	1169.59	832.889	1726.13	269.343
	1316.05	1613.77	1212.39	2258.37	2234.41	2179.68		1141.18	1304.26	1823.45	1027.29	695.141	911.695
	2083.1	1189.16	2300	1198.34	2137.41	1061.5		1656.65	1504.96	1509.25	1070.09	939.339	1856.21
	1981.84	2023.11	876.395	1395.97	1301.11	1865.78		1151.08	1146.89	717.587	924.902	967.712	606.995
	1940.32	1069.01	2049.1	1404.01	1811.97	1188.65		1044.73	1070.86	1576.42	1267.31	1133.33	833.07
	1140.86	1380.66	1651.85	1808.75	1580.18	1980.83		921.769	882.998	1427.53	694.897	868.559	1136.78
	1569.66	2239.33	2057.9	1616.36	1213.76	1429.93		760.84	1023.56	1203.77	1201.77	1370.9	840.12
	1477.39	1588.59	1992.04	1178.29	2061.96	1574.15		819.219	810.195	1152.66	1250.23	1109.38	877.649
	2189.72	1412.9	1786	1795.74	1500.53	1721.58		1471.18	808.398	900.364	780.716	873.494	1813.82
	2027.61	1389.58	704.197	1423.67	1874.36	1187.82		1183.8	1046.65	1066.1	1296.33	946.275	1372.15
	1590.06	1197.06	1619.76	2080.96	1963.57	1779.03		1078.54	1174.55	1119.73	647.481	1067.54	1291.69
	2148.18	1556.21	1601.89	1484.12	1706.06	1704.24		1237.92	1453.95	968.38	773.384	830.947	709.547
	1400.89	1189.82	1287.21	2122.06	2318.65	1664.91		1003.08	1455.28	1200.66	1072.79	1078.89	1360.9
	913.317	650.954	1775.69	1249.81	2094.66	1674.33		1211.1	933.905	1350.69	1148.31	1414.1	1209.96
	1001.92	1930.21	1798.7	1601.8	1244.09	1657.33		1231.87	1122.48	1334.44	1246.75	1318.78	1107.04
	1359.58	2090.27	1866.12	1537.68	969.156	997.841		1433.29	1477.94	1560.21	1362.06	1420.23	983.379
	1961.21	1540.4	2133.55	1784.75	1005.71	873.302		1479.09	1336.43	1132.12	1052.59	1276.26	1870.36
	1819.83	2163.22	1995.82	2221.55	874.494	2245.61		1633.03	1066.77	1342.44	1183.77	1027.68	1091.86
	1887.34	1685.81	1906.2	1703.67	2242.46	2155.54		1197.63	1224.05	1281.78	837.182	1112.79	560.687
	1955.63	1526.12	1862.07	1533.9	2266.15	1575.24		1305.13	1012.54	1076.68	1139.69	1048.06	1681.1
	1730	2013.99	1295.38	2287.32	2073.64	1793.51		1605.77	1262.7	1611.54	1013.83	927.326	1374.02
	1182.77	2163.66	1420.41	1863.76	1549.14	2127.39		1564.36	930.105	1662.38	1228.98	1463.05	1398.49
	1928.86	1741.14	1343.28	1978.9	1119.82	1576.41		974.773	1172.37	1790.05	1349.02	1042.03	1811.19
	1631.88	1380.9	1264.48	1766.37	1708.94	2150.5		1114.71	1123.56	1302.42	1192.5	1195.56	1749.64
	2171.71	1648.27	1569.09	2405.24	1301.29	1663.87		1172.52	808.693	1405.21	1232.12	926.739	1219.51
	1710.2	1706.72	2489.44	2058.14	1129.66	1722.99		1072.56	1167.58	931.029	1119.38	1143.59	1435.72
	792.014	1866.61	1154.95	1871.2	1965.95	1626.28		1047.35	848.687	1141.4	1542.31	1203.43	1221.74
	1674.55	2076.6	1960.22	2058.31	1975.27	1350.02		1249.4	955.776	1552.06	1288.09	1200.48	1710.93
	1727.15	2210.85	1028.2	1979.08	1683.43	1577.93		1226.05	1430.08	1156.55	786.9	916.697	1899.51
	1626.63	1569.06	1518.91	2467.78	1259.38	918.109		2205.38	1215.92	1306.82	1424.04	869.577	770.696
	1729.97	1548.19	1551.63	2010.08	1829.69			2337.84	1381.36	1644.79	1398.24	962.757
	2458.1	2065.81	2148.09	1685.19	1469.31			1466.12	979.438	1141.48	1056.98	1239.28
	1544.08	1760.61	1479.39	1522.89	1854.32			1702.6	869.019	1532.65	1017.74	960.674
	1210.28	1162.36	1703.1	1320.57	1461.08			1133.4	1310.99	1033.95	1106.83	895.145
	1067.44	2061.89	1435.3	1466.68	1544.97			1542.36	1652.51	1454.14	1093.52	1075.97
	1140.5	1683.65	774.547	1598.23	1708.49			1367.9	1334.54	1249.82	1048.52	1108.35
	1260.47	1329.34	1335.03	1386.83	726.415			1146.34	1980.75	1343.73	1126.04	989.934
	1147.78	1380.28	1520.31	1692.42	1727.49			1789.02	1417.27	1698.1	1496.06	1303.44
	1684.31	1654.4	1130.8	1681	1068.69			1649.46	823.289	921.332	1083.78	925.472
	1763.09	1655.51	1953.3	1339.69	1299.21			1760.56	1866.3	879.043	1357.65	1412.84
	416.146	675.486	1378.65	1550.28	1151.67			1568.83	1544.18	1189.58	1622.49	1303.04
	601.27	1056.79	2266.38	1639.36	1182.63			1629.31	1338.36	1513.58	939.323	717.129
	1296.64	1033.48	2053.65	1260.09	931.796			1079.42	1318.19	1460.24	1495.04	1077.22
	2119.77	1781.45	1418.44	2246.73	853.732			1396.62	1579.68	1151.15	157.21	1243.21
	2052.36	1367.11	1563.93	1275.58	1602.45			1822.7	1803.92	1245.93	1290.63	980.347
	761.126	1104.79	1958.49	1546.47	1924.06			1339.18	1249.56	1166.41	1428.74	751.94
	1834.65	1666.32	1523.68	1536.66	1449.78			991.389	1346.89	1370.45	1669.2	1240.2
	1555.99	1441.21	1472.4	1260.31	1626.25			1430.88	1683.88	1183.75	1695.68	1462.44
	1034.98	1452.23	956.605	1280.8	1114.17			1577.29	1501.24	1270.77	1203.92	1207.16
	1918.39	1684.78	306.47	1536.29	1377.94			1257.05	1128.85	1304.47	1039.32	1277.83
	2102.52	1486.59	1076.37	1993.87	1524.65			1200.95	1815.11	1357.79	1567.7	1229.13
	1563.38	1427.39	831.346	1867.47	767.035			1329.09	882.216	1474.75	724.744	1016.52
	1731.29	1494.15	1428.96	2083.29	1102.48			1111.11	1986.87	1693.04	1451.42	834.794
	1313.59	1472.27	1873.62	1153.53	1232.54			1167.19	1742.69	1267.87	1511.05	1485.53
	1806.88	1177.45	609.089	1647.9	920.856			1070.31	1623.1		1451.99	1209.39
	1732.79	1403.27	1626.44	1791.09	1187.92			1460.94	1356.47		1316.3	1344.9
	1618.82	1435.82	1653.86	898.659	1425.91			1716.04	1460.84		1877.39	1507.01
	1002.34	1208.16	1913.66	1711.4	2033.43			1423.28	1779.89		985.215	1335.21
	1312.26	823.2	1431.53	1086.34	885.06			1533.75	1701.64		1113.56	1197.03
	1577.44	1486.64	1734.18	1208.64	1685.22			1007.3	1308.82		1542.74	1327.38
	1370.83	1372.88	1101.88	1282.19	1372.9			1818.84	1211.05		1175.62	1243.04
	863.581	315.654	1263.09	1231.63	684.286			646.951			485.228	1216.66
	975.332	1363.85	1507.82	981.99	1916.41						1309.43	1089.09
	1339.41	1375.47	1705.4	1057.79	1891.47						911.462
	1790.5	1626.43	1655.95	1355.25	1667.37						1210.22
	1737.69	747.98	1802.74	772.982	1508.09						1314.35
	1764.81	1719.79	1236.52	1694.64	1356.39						734.495
	1748.4	2064.36	1415.1	1613.29	1647.16						1111.96
	1379.86	1627.72	1893.02	1495.87	1387.03						1135.26
	2143.35	867.339	1579.74		1864.97						1126.42
		1588.67	1502.62		1150.37						1317.19
		1150.5	1414.13		1215.87						918.267
		1564.04	1258.13								1159.88
		1846.54	1923.17								1486.33
		1761.58	1535.63								1077.25
		1721.49	1068.76								1216.05
		1497.2	1927.11								1126.78
		1402.44	1268.5
			1274.73
Extended Data Fig. 1d
	epithelial organoids						mesenchymal organoids
	collagen	collagen+fibronectin	collagen+Laminin	collagen+fibronectin+laminin			collagen	collagen+fibronectin	collagen+Laminin	collagen+fibronectin+laminin
	1873.16	769.399	2018.85	1338.15			1190.39	1373.22	846.072	1286.78
	1951.04	1310.58	1458.36	588.289			1181.23	1479.02	1201.38	1366.38
	1015.98	1507.45	847.839	1840.09			1549.71	1406.02	1134.86	1197.29
	1161.07	954.769	1382.1	2479.53			1456.18	1707.72	566.67	1373.18
	1375.15	1138.39	1222.93	960.541			707.554	1262.53	1028.19	1186.99
	1956.06	1204.68	1830.32	1830.75			773.076	1191.83	1077.88	1112.93
	1691.9	1640.92	2393.75	1493.07			1214.25	1143.22	962.611	1166.61
	1402.93	1988.72	1652.08	1728.07			984.74	1401	1198.33	1661.48
	1280.73	2316.9	2038.5	431.611			1228.26	1191.98	1323.54	1283.17
	1684.46	1337.72	1930.37	1569.07			1409.76	2179.24	1060.99	1845.5
	867.356	1587.42	1986.36	627.173			1844	956.157	1181.03	1387.83
	2337.31	2459.71	2205.02	1303.87			1095.02	1274.53	1135.93	1202.26
	1610.43	1700.14	1704.43	2241.06			866.159	1200.28	1404.49	1476.2
	2248.36	1981.95	1937.57	2012.07			1561.44	1009.5	739.48	977.067
	1564.12	2014.62	2262.88	678.168			1014.79	1297.87	1092.93	878.971
	1499.11	2049.13	2212.4	2099.25			972.053	1362.85	1029.86	758.713
	918.933	1711.17	1338.79	673.234			1239.85	854.553	1881.19	1510.81
	1789.49	2010.1	2234.68	1327.08			1088.56	1070.15	1700.84	1549.44
	1067.81	2098.15	2161.56	2407.1			1152.8	1202.88	1651.86	1510.23
	1662.36	1715.39	1968.74	874.076			1231.26	1048.73	1434.63	2027.97
	730.058	744.295	2251.12	1437.34			1203.12	1128.5	1416.51	1714.98
	1992.67	2462.58	1171.31	1696.48			1359.59	1229.04	1446.97	1124.3
	1664.67	1413.75	1910.23	1750.02			1204.43	1054.84	1329.61	836.753
	1600.52	2166.29	1562.9	2185.15			1085.63	1175.12	1423.15	1892.93
	1490.23	1116.45	1845.31	1961.27			1196.75	1829.17	1347.52	1622.46
	1237.69	1931.19	1075.25	1625.62			1221.02	1581.82	1189.24	835.227
	1388.3	1211.61	1513.96	1476.38			1298.99	1652.62	985.452	1724.81
	1941.15	1809.34	1917.51	1012.16			1537.16	1333.42	1466.49	1135.33
	1172.15	1655.92	2134.73	1512.54			819.484	955.592	918.614	838.727
	1338.36	1236.56	756.962	913.582			1545.92	991.887	1466.06	969.741
	1361.5	1957.64	1544.89	1105.66			1355.62	1075.45	1088.86	1108.58
	1505.99	2027.63	1075.58	1348.86			1309.35	1075.01	1311.81	1518.32
	1489.7	2183.51	1351.5	511.383			1162.31	1274.15	1673.27	1459.92
	1339.62	1991.83	1684.1	1163.84			1242.96	1459.44	1558.74	740.652
	1420.28	2172.84	1394.59	1778.6			1141.18	1530.18	1293.43	702.845
	1543.18	2020.17	1655.75	2363.33			1091.96	1159.76	1861.96	1325.49
	1674.24	1796.93	1938.01	1616.76			1243.02	1009.2	1531.32	1598.54
	433.705	2183	1823.44	1919.56			1340.89	1114.1	1627.16	991.282
	1562.35	1715.77	1184.28	1297.83			1167.17	1271.61	870.522	1365.2
	1586.49	1859.88	1504.6	1841.04			925.968	1331.11	1499.58	1228.45
	1315.08	414.904	1333.9	601.209			1007.95	1554.66	1157.39	1050.36
	1368.41	1620.95	1180.68	174.32			1060.91	1428.81	1526.42	1206.74
	1550.54	552.351	1059.69	1744.65			1056.27	1187.63	961.245	1357.38
	1395.79	1463.9	1307.47	1559.76			1138.87	1410.14	1089.19	1457.56
	1724.14	1241.92	822.581	1879.73			1131.74	1333.78	928.279	1534.87
	1174.72	1495.08	1632.03	1705.27			1182.29	1128.21	992.645	1290.18
	1485.32	1404.72	2009.43	1152.47			1379.58	1372.85	910.112	1418.31
	715.164	1875.36	1732.1	1889.28			1366.67	988.662	1204.09	919.793
	2095.7	1888.91	1946.8	771.942			1055.84	1373.6	1335.71	964.094
	1608.04	1346.77	1620.11	2075.09			943.951	1324.61	1552.11	1056.12
	1334.33	1357.45	2004.57	897.295			1282.2	1138.66	1120.83	1079.6
	1747.89	1910.47	1932.01	1598.18			1313.37	1033.09	1067.14	1678.25
	1885.93	1917.06	1121.13	1515.9			965.733	1053.81	1120.5	1482.17
	2095.41	849.498	1879.17	1347.08			275.709	1415.27	918.003	1283.15
	1854.2	2228.14	1218.33	1307.27			326.833	1184.08	1444.94	1719.12
	685.422	1227.98	1767.04	1294.21			1370.97	1350.25	1144.44	980.326
	1933.05	1782.76	1802.87	1713.47			1567.29	1373.58	1200.19	1299.11
	1456.07	2086.68	1293.11	1258.59			924.175	1073.77	1133.81	1022.69
	1504.14	1102.05	1826.21	1824.06			1325.08	1053.38	1166.24	1135.13
	1202.93	1585.29	1594.86	1011.73			1426.36	1504.18	1056.37	1100.97
	1762.68	1539.23	1309.33	1658.76			1386.22	1235.11	1239.76	1170.06
	481.568	1679.22	1480.47	1090.76			1274.14	1206.27	1053.51	1077.23
	1563.1	1377.79	860.208	1458.7			1282.03	1355.84	1710.18	1266.96
	1665.73	1900.5	1572.56	1872.7			1004.29	1167.34	824.404	900.606
	1146.55	2317.45	1449.44	1704.25			985.733	858.486	1528.02	1566.15
	1391.34	1756.55	1659.08	1942.86			1014.87	844.744	1219.64	1442.55
	1251.71	2305.08	1014.46	1639.01			1264.7	1149.85	1522.62	995.392
	2108.41	1641.48	820.287	1762.18			1049.91	1113.31	1357.71	1109.92
	1773.74	1138.66	1936.63	952.414			929.255	1225.47	641.75	1287.6
	1762.62	1507.3	1297.87	639.792			1014.78	1418.54	677.208	1714.49
	1589.39	1573.1	1195.42	1107.55			1256.14	1228.44	1173.17	1661.64
	1624.98	1621.76	1262.43	1225.07			895.43	1461.42	1252.07	1226.85
	1573.9	1605.58	1625.41	695.253			900.422	1337.2	757.215	1607.21
	1560.22	1251.26	1742.68	1117.69			970.613	1236.52	1455.42	1372.25
	1495.43	1755.03	1943.07	1847.97			1361.96	1908.11	861.512	1499.62
	1337.18	1703.02	1709.82	1794.83			924.925	1452.14	759.497	1173.05
	1618.67	1625.76	1751.55	1645.27			1085.52	1420.72	1067.85	1025.51
	1625	1304.73	1578.4	876.646			1137.45	963.565	239.775	1429.97
	648.664	1682.72	2051.15	2435.66			1106.81	1501.04	507.845	767.124
	1249.67	1305.16	1453.36	2308.54			984.606	1437.58	861.452	1384.09
	1388.66	1681.22	1474.42	1431.59			693.195	953.632	781.621	717.787
	1949.79	1463.37	1812.99	363.602			693.422	1192.22	1170.17	1455.96
	1628.33	1440.6	461.954	2080.22			906.986	1017.9	840.702	1260.6
	2271.72	1341.63	1445.11	1874.4			975.059	1052.49	1199.34	1807.57
	1749.67	1352.08	1782.54	2006.13			1077.61	1223.4	743.7	264.677
	1161.86	2024.33	1925.01				1088.43	1272.23	1429.06	1289.47
	1865.38	2405.98	1277.27				1489.3	1257.9	1405.28	1217.3
	1509.82	1362.91	1752.81				238.513		1929.13	1232.74
	1980.95	1861.91	1245.1				504.552		1146.16	1313.23
	1547.49	1121.43	1610.11				839.432		1021.59	831.394
	1493.56	1629.98	1097.99				969.964		735.583	1493.67
		2007.7	1966.16				1188.28		1246.95	1671.63
		1747.24					1200.74		1399.28	1393.41
		1667.79					1277.03		1200.15	1064.49
		2030.27					1218.89		881.015	1305.62
		1669.31					767.888		1752.29	1416.03
		2097.16					844.865		778.383	1304.23
		1297.39					1600.37		1256.12	1469.13
		1865.01					690.472		864.94	904.051
		1716.53							1497.98	1639.69
		1609.96							1238.29	1269.93
		1758.01
		2066.1
		1834.77
		1489.95
		1308.52
		1717.11
		1955.5
		1513.74
		1580.71

## Sheet: Extended Data Fig. 2
Extended Data Fig. 2d
	EMT induction (TGFb, STEMX 7 days)			1st rep. morphologies			2nd rep. morphologies			3rd rep. morphologies
	cell line ID: 9591 (epithelial)			Epithelial	Mesenchymal		Epithelial	Mesenchymal		Epithelial	Mesenchymal
			control	100	0		100	0		100	0
			TGFb W.O.	90	10		85.7143	14.2857		90.3226	9.67742
			STEMX W.O.	95.3488	4.65116		88.8889	11.1111		94.2857	5.71429
	EMT induction (TGFb, STEMX 20 days)			1st rep. morphologies			2nd rep. morphologies			3rd rep. morphologies
	cell line ID: 9591 (epithelial)			Epithelial	Mesenchymal		Epithelial	Mesenchymal		Epithelial	Mesenchymal
			control	100	0		100	0		100	0
			TGFb W.O.	84.8485	15.1515		27.2727	72.7273		40	60
			STEMX W.O.	60.5263	39.4737		61.9048	38.0952		33.3333	66.6667

## Sheet: Extended Data Fig. 3
Extended Data Fig. 3b							Extended Data Fig. 3c							Extended Data Fig. 3d							Extended Data Fig. 3e							Extended Data Fig. 3f							Extended Data Fig. 3g							Extended Data Fig. 3h							Extended Data Fig. 3i
	major axis length							thickness of core branch (µm)							number of main branches							total number of nodes							number of spiky branches							total number of terminal end buds							number of swollen lumens/microlumens
	epithelial phenotypes	TEBBO	cystic branched	thick branched	tree-like			epithelial phenotypes	TEBBO	cystic branched	thick branched	tree-like			epithelial phenotypes	TEBBO	cystic branched	thick branched	tree-like			epithelial phenotypes	TEBBO	cystic branched	thick branched	tree-like			epithelial phenotypes	TEBBO	cystic branched	thick branched	tree-like			epithelial phenotypes	TEBBO	cystic branched	thick branched	tree-like			epithelial phenotypes	TEBBO	cystic branched	thick branched	tree-like
		1564.84	1457.55	2390.08	2305.89				308.02	220.719	357.1	197.73				4	5	8	4				12	11	61	43				0	0	1	0				4	3	0	8				0	4	23	0
		1617.14	1582.53	1718.11	1572.41				260.92	309.233	510.18	192.85				5	5	5	5				28	5	57	37				0	0	0	9				4	1	0	0				1	1	27	0
		1717.7	2595.31	1638.71	2343.43				280.48	343	220.81	140.04				7	4	5	4				27	22	37	24				0	0	0	1				5	9	0	1				0	10	12	0
		1748.41	1923.04	1695.41	2724.64				533.83	463.643	375.84	530.94				6	5	5	3				19	9	37	74				0	0	0	7				1	1	0	0					5	7	0
		1819.85	2463.06	2354.64	2441.81				177.99	494.354	309.13	209.59				5	4	6	4				47	9	47	64				0	0	0	33				4	6	1	0				1	3	27	0
		1809.05	1867.16	2321.59	2281.88				268.69	342.118	332.19	152.35				4	4	4	4				17	9	41	37				0	0	0	15				0	5	0	0				0	15	26	0
		1804.02	2334.65	2058.42	2924.16				145.81	556.619	304.19	354.6				6	5	6	7				43	16	59	123				2	10	0	8				5	0	3	0				0	13	5	0
		1854.44	1722.27	2580.97	2226.97				129.54	453.506	277.05	275.12				5	6	5	4				12	11	18	29				0	0	0	14				0	1	2	0				0	3	8	0
		1993.11	1958.21	1484.88	2023.19				222.71	317.59	241.37	187.67				5	5	4	5				11	13	15	36				0	0	0	9				12	7	1	0				5	6	9	0
		1956.13	2657.19	2265.94	2581.82				116.8	431.55	340.71	284.68				3	5	5	5				6	13	39	77				1	0	0	3				2	4	4	0				7	9	43	0
		2069.85	1879.34	1856.93	2072.52				244.83	694.3	212.91	209.51				3	4	4	4				14	16	19	29				0	0	0	0				6	5	0	0				7	8	48	0
		1785.37	1670.66	2212.25	1402.89				76.33	540.4	471.4	196.07				5	4	5	4				15	11	18	22				0	0	0	0				10	4	0	0				15	13	21	0
		1489.55	1636.05	2415.29	1822.16				177.53	370.77	250.75	503.18				8	4	5	5				29	9	34	94				0	0	0	8				7	5	5	0				7	46	0	0
		2099.83	1359.66	2749.85	1777.79				187.23	428.17	356.66	213.21				4	6	8	3				21	13	62	28				0	0	0	7				4	6	0	0				0	9	27	0
		1658.3	1909.19	2604.26	2675.25				141.03	326.13	210.18	569.04				4	5	7	6				17	16	37	101				0	0	0	3				3	7	0	0				2	41	28	0
		2486.48	1114.55	1913.07	2419.03				231.02	155.55	117.38	201.31				7	3	6	2				18	4	25	38				0	0	0	1				8	3	3	0				10	33	3	0
		2347.88	1287.27	2670.34	2148.14				187.11	262.43	204.31	375.21				4	3	5	3				10	6	35	29				0	0	0	2				3	4	0	0				8	1	7	0
		2399.24	1787.86	2907.21	2127.41				258.84	163.34	257.31	672.17				5	4	6	2				17	9	57	86				0	0	0	30				7	5	0	0				10	13	30	0
		1988.22	1326.24	2622.77	2051.7				260.5	211.61	153.1	251.28				5	2	5	2				16	1	29	38				0	0	0	0				8	2	0	0				7	2	0	0
		1859.43	1278.14	2621.43	1912.2				180.9	167.12	228.78	176.55				4	2	4	2				15	6	58	28				0	0	0	0				8	1	0	0				14	0	9	0
		1792.31	1177.7	2773.97	1748.88				184.57	170.67	475.87	640.22				5	5	8	2				34	11	47	33				0	0	0	0				4	9	2	0				28	19	13	0
		1950.84	1020.17	2009.15	2513.13				157.44	207.12	238.8	394.95				7	2	7	4				53	5	29	61				0	0	0	12				22	2	0	2				9	0	33	0
		1811.65	1519.35	1735.51	2800.39				90.7	126.62	245.57	226.97				5	3	4	4				16	6	11	59				0	0	0	9				11	4	0	0				5	5	15	0
		1745.02	1771.63	1917.01	2176.22				122.14	280.02	362.79	593.07				7	4	5	2				34	5	11	47				0	0	0	13				10	3	0	0				7	8	10	0
		1403.67	1312.18	1989.4	2058.72				298.39	110.86	260.99	500.08				6	4	5	5				19	8	53	57				0	0	0	1				4	4	0	3				8	7	20	0
		1579.29	2106.36	2260.79	2787.01				97.67	599.51	179.39	210.56				7	5	3	4				18	23	24	62				0	0	0	0				6	6	0	0				3	3	12	0
		1657.9	894.06	2503.23	2638.66				153.94	316.32	311.73	309.25				4	4	4	4				16	2	27	93				0	0	0	0				4	2	0	0				7	0	17	0
		1829.84	1999.72	2790.41	2825.21				190.49	355.03	367.43	224.08				5	7	4	5				12	18	49	73				0	3	0	0				3	5	0	0				3	8	17	0
		1500.51	1859.4	2178.27	2224.31				108.37	272.33	225.76	237.66				5	6	3	4				14	12	15	38				0	0	0	0				3	5	0	0				3	7	24	0
		1222.29	2272.72	2108.69	2491.21				180.36	406.97	361.68	200.29				4	5	3	5				11	19	16	47				0	0	0	2				7	4	2	0				1	6	8	0
		1766.38	1725.07	2473.4	1953.13				206.4	316.32	208.18	455.71				7	3	7	4				27	2	48	28				0	0	0	2				7	0	0	0				32	8	0	0
		1214.25	1887.99	2512.52	2577.82				157.29	458.34	456.52	251.97				3	3	5	4				12	5	38	89				0	0	0	5				7	0	0	0				6	8	12	0
		1770.67	1809.93	2314.86	1956.61				224.63	428.66	240.84	200.55				5	5	6	5				14	3	28	57				0	0	0	1				4	2	4	0				4	20	15	0
		993.91	1779.18	2040.66	2639.66				128.32	327.37	378.04	145.05				3	5	4	4				9	23	37	59				0	0	0	3				5	3	0	0				0	0	29	0
		2241.42	1433.75	1606.05	1668.33				140.29	393.97	273.39	267.82				4	3	4	5				17	0	20	31				0	0	0	0				7	1	0	0				18	0	0	0
		2070.58	1324.81	2021.49	2704.91				293.55	635.75	235.57	168.06				3	2	5	5				9	2	27	104				0	0	0	0				3	1	0	0				5	1	20	0
		1231.3	1808.88	1918.4	2764.74				228.78	549.04	238.8	100.43				3	7	4	4				10	13	18	67				0	0	0	5				5	8	0	0				3	45	35	0
		2110.2	1039.61	2668.66	2774.49				189.9	195.74	296.14	299.75				4	4	5	6				12	2	37	107				0	0	0	0				5	2	0	0				4	9	18	0
		1669.65	953.79	1992.02	2422.81				353.79	325.82	252.36	99.15				5	4	6	3				21	7	25	28				0	0	0	0				7	2	0	13				3	0	14	0
		1530.02	1541.08	2810.16	2508.35				160.39	614.09	334.09	170.05				3	2	7	4				7	7	39	62				0	0	0	0				2	0	0	3				2	4	23	0
		1894.1	1087.26	1819.51	2881.86				397.52	307.43	300.89	282.4				4	3	4	5				13	9	22	64				0	0	0	7				3	0	0	4				16	0	49	0
		2193.21	1973.6	2508.01	2772.25				259.16	550.43	240.57	118.1				4	6	6	3				37	23	32	42				3	0	0	14				8	7	0	0				12	5	43	0
		2130.1	912.57	1732.49	2041.87				254.4	315.45	278.456	135.69				5	4	5	3				56	3	34	27				0	0	0	2				12	0	0	0				8	0	6	0
		1925.25	2413.13	2117.34	2458.52				187.67	543.75	233.449	309.25				5	5	7	8				27	17	45	69				0	0	1	6				7	7	0	0				16	3	17	0
		2155.54	2479.84	2908.16	1905.1				181.51	680.7	300.6	291.67				4	6	5	5				16	21	27	24				0	0	0	0				4	11	0	0				4	5	0	0
		2493.54	1877.12	2389.71	1897.62				435.62	280.59	279.86	134.43				5	5	7	4				44	13	30	44				0	0	0	0				8	8	0	0				8	9	0	0
		2163.89	348.71	2186.65	1653.33				163.96	348.71	196.78	265.45				8	0	6	3				17	0	21	29				0	0	0	0				5	0	0	0				4	1	0	0
		1325.53	1119.17	3041.31	2505.24				309.95	233.54	309.18	334.17				3	3	7	7				17	8	98	71				0	0	0	0				13	0	0	0				5	18	0	0
		1207.73	1369.02	2473.74	2066.83				170.05	368.17	374.123	159.12				3	3	6	3				10	8	47	32				0	0	0	0				3	3	0	0				0	0	6	0
		1621.76	1912.74	2257.88	2580.73				297.69	361.02	365.55	126.35				4	3	6	6				17	5	18	35				0	0	0	0				4	3	0	0				1	0	12	0
		905.01	2231.71	2200.73	1742.13				197.96	520.07	330.04	135.69				3	5	6	5				9	12	19	35				0	0	0	0				4	0	0	0				0	3	59	0
		1804.27	1871.04	2587.4	2246.65				320.17	163.34	275.2	204.06				4	3	5	5				14	14	53	52				0	0	0	17				7	9	0	0				3	7	0	0
		1276.75	2147.42	2587.15	2570.17				253.23	165.79	215.81	292.91				4	7	6	5				9	29	77	70				0	0	0	0				4	7	0	12				7	10	0	0
		2569.47	2138.67	2414.36	2219.44				234.63	181.4	184.12	207.69				6	8	5	3				49	16	20	47				0	0	0	0				10	2	1	0				16	2	5	0
		2044.11	2099.73	1823.55	2968.3				432.26	509.98	519.26	255.05				4	8	4	7				13	32	18	87				0	0	2	0				4	7	0	0				1	0	21	0
		1097.59	2870.14	2806	2932.87				374.49	418.17	216.77	133.55				3	8	6	4				15	29	36	44				0	0	9	0				4	6	0	3				7	7	3	0
		1557.23	2390.57	2298.14	2696.66				331.1	863.699	231.57	445.01				4	7	5	4				31	20	24	39				0	0	0	0				8	5	0	0				3	6	11	0
		1729.2	2048.14	2331.42					480.83	181.19	307.49					4	3	6					14	22	19					0	0	0					6	0	0					0	0	0
		1831.44	1855.44	1938.08					340.41	564.78	197.21					3	4	4					12	15	28					0	0	0					5	4	0					4	0	37
		1372	1983.38	1813.29					385.35	193.18	307.11					3	5	5					8	17	18					0	0	0					4	4	0					0	12	28
		1557.99	1736.04	2794.69					496.81	326.27	367.09					4	5	3					14	8	17					0	0	0					3	2	0					1	19	9
		1202.21	2141.06	2900.98					191.08	244.99	290.77					4	3	7					9	5	24					0	0	0					3	0	0					0	20	3
		2445.7	1886.17	2213.1					565.16	284.68	151.58					5	4	6					41	8	17					5	0	0					10	3	0					0	0	0
		1656.34	2522.76	1558.58					300.89	347.63	184.47					2	8	5					6	23	29					0	0	0					4	14	3					0	12	12
		1802.43	2538.97	1719.37					501.08	167.88	408.62					4	5	4					30	14	10					0	0	0					11	2	0					0	17	7
		1680.34	1730.03	2060.74					562.97	430.04	255.32					4	3	4					25	3	19					1	0	0					7	1	0					0	0	3
		1842.31	1836.87	2641.04					327.26	145.81	320.49					4	4	6					12	7	47					0	0	0					8	2	0					0	2	0
		1520.3	1770.67	2703.97					317.25	679.72	128.45					4	5	5					21	3	39					1	0	0					8	2	0					1	1	0
		2111.2	2570.15	2453.83					239.72	409.87	339.09					4	5	8					19	39	40					0	0	0					13	12	0					0	37	16
		1437.38	2105.19	2250.37					372.05	803.9	303.55					3	3	5					27	9	34					0	0	0					12	0	0					0	41	0
		2449.47	1895.26	2530.35					227.17	412.23	169.87					3	2	7					10	1	27					1	0	0					7	0	3					2	7	15
		1836.24	2331.88	2388.86					417.06	412.4	257.58					2	5	6					14	8	26					0	0	0					5	0	0					0	9	18
		1940.91	1426.81	2042.58					208.37	538.54	437.03					2	3	5					17	3	15					2	0	0					5	0	0					3	49	11
		2367.36	1831.4	1975.91					342.15	313.3	247.18					5	7	4					34	20	19					7	6	0					9	4	0					10	18	13
		1683.08	1158.21	2177.61					257.31	212.89	227.43					2	3	6					19	8	48					0	0	0					12	0	0					0	3	13
		1143.25	2353.06	1746.12					289.17	244.27	143.17					2	6	4					12	24	19					0	0	0					12	3	0					0	19	0
		2245.3	1983.94	1885.92					272.84	172.16	332.16					3	5	4					11	39	14					0	0	0					11	0	0					0	5	18
		1979.88	1786.21	1956.82					271.11	671.87	228.14					4	4	5					40	8	17					0	0	0					24	0	0					0	15	24
		1545.01	2378.2	2599.77					349.1	239.53	338.59					3	4	5					16	14	35					0	0	0					16	1	0					0	30	44
		1821.66	2535.03	1723.15					307.11	409.53	216.77					3	7	5					5	32	14					0	0	0					3	0	0					0	4	13
		3072.08	2386.28	1505.5					477.85	206.84	185.59					2	5	4					24	13	14					3	0	0					19	1	0					0	30	28
		1232.7	2594.71	1979.36					322.08	725.92	178.75					3	7	5					10	34	21					18	0	0					6	0	0					0	63	13
		2362	2084.24	1336.36					198.33	312.91	103.44					4	3	4					31	3	8					3	0	0					10	0	0					10	8	0
		1666.44	1582.12	2526.42					195.63	256.65	166.87					4	2	2					8	0	16					0	0	0					4	0	0					17	6	0
		1673.1	1965.96	1822.56					184.56	320.12	224.86					3	7	7					17	17	17					0	0	0					10	3	0					4	15	0
		2361.38	1175.02	2806.5					304.11	177.53	324.08					4	3	5					25	8	14					0	0	0					14	1	0					5	7	5
		2362.24	1910.07	2667.96					138.55	194.61	164.2					5	2	6					42	12	28					0	0	0					18	4	0					9	4	18
		1586.13	1053.27	2461.63					233.76	263.23	355.08					4	4	5					16	3	29					0	0	0					9	0	0					0	5	0
		2832.72	1962.93	1811.08					135.29	278.58	247.59					7	4	3					64	5	18					3	7	0					33	0	0					10	25	0
		1945.36	2379.02	1722.51					150.55	240.09	231.99					3	4	3					10	13	12					0	4	0					4	5	0					24	6	0
		1669.46	1557.2	2860.02					183.93	762.96	181.51					3	2	6					7	6	27					0	0	0					3	0	0					4	12	0
		1242.09	1758.61	1818.51					169.76	316.64	326.65					4	3	4					8	7	14					0	0	0					6	1	0					4	1	19
		2058.91	1296.73	2219.4					112.57	145.93	300.6					5	4	7					16	11	18					0	0	0					10	4	0					0	7	9
		2032.41	1906.7	2492.04					206.58	616.06	368.02					3	4	5					37	14	49					9	0	0					8	3	0					23	24	0
		2642.74	1858.94	2467.7					103.85	132.39	388.26					2	5	6					10	17	27					0	0	0					7	6	3					0	18	13
		1871.64	1793.05	1858.24					219.56	146.54	143.64					4	4	5					14	18	15					0	0	0					4	3	0					10	31	23
		1453.8	2327.05	2296.89					136.35	391.31	256.92					4	6	3					15	19	8					1	0	0					6	4	0					0	16	25
		1882.48	1870.5	1512.26					165.18	216.12	271.23					4	6	3					8	12	9					0	0	0					6	0	0					0	44	3
		2197.48	1735.01	1981.73					409	224.63	179.61					4	4	4					20	11	25					0	0	0					7	5	0					0	5	0
		1204.54	1708.05	2297.29					229.35	347.05	289.3					4	4	4					10	9	19					0	0	0					10	3	0					0	8	0
		2140.85	1265.77	2075.83					406.28	224.33	105.19					5	4	3					18	3	12					0	0	0					4	2	0					5	4	0
		2159.1	1260.44	2193.98					278.4	128.35	242.05					5	5	4					18	10	23					0	0	0					5	5	0					8	17	37
		1968.81	1551.95	2146.43					202.25	291.63	175.29					2	10	3					11	44	26					0	9	0					5	5	0					2	3	8
		2916.25	2214.92	1646.75					183.19	444.43	148.85					2	7	5					14	22	12					0	0	0					2	3	0					3	0	16
		1601.17	1991.26	2564.06					109.93	401.82	166.25					4	6	7					13	27	48					0	0	0					6	8	0					0	13	0
		1419.37		1517.09					123.8		315.18					4		5					25		13					0		0					12		0					8		8
				2203.96							263.76							6							19							0							0							7
				1735.26							215.92							7							23							0							0							26
				1763.65							316.05							6							30							0							0							51
				1981.9							179.06							6							21							0							0							11
				2034.41							157.29							6							59							0							0							28
				2391.64							366.63							6							61							0							0							35
				1808.67							287.59							5							28							0							0							18
				1758.02							466.04							8							26							0							0							3
				1699.52							358.7							9							46							0							3							0
				1596.66							332.51							7							32							0							0							0
				2007.19							191.79							8							63							0							0							0
				1167.43							275.31							7							26							0							0							0
				1492.42							369.12							6							38							0							0							0
				2212.78							526.75							7							34							0							0							7
				1754.2							551.86							5							31							0							0							8
				1536.4							390.01							6							16							0							0							0
				1134.36							244.43							6							15							0							0							0
				1908.17							324.6							6							28							0							0							10
				1860.6							344.99							7							18							0							3							1
				2410.18							277.83							7							55							0							2							0
				1567.55							297.09							6							44							0							0							0
				1843.81							314.12							7							42							0							0							0
				1971.54							178.28							5							22							0							0							0
				1728.68							345.22							6							29							0							0							0
				2248.16							233.98							8							59							0							0							5
				2148.74							180.83							5							18							0							0							0
				1799.54							202.32							4							18							0							0							9
				1810.57							234.07							8							41							0							0							5
				1183.96							363.99							5							21							0							0							0
				1887.8							215.59							6							28							0							0							3
				2450.82							301.28							7							53							0							0							0
				2141.49							155							6							55							0							0							0
				2341.96							306.03							8							49							0							0							0
				1760.63							350.44							7							31							0							0							0
				1655.33							175.07							6							36							0							0							0
				2098.16							253.05							5							51							1							0							0
				2018.61							416.93							7							37							0							2							0
				2125.99							289.76							4							25							0							2							0
				2161.88							462.22							5							66							0							0							8
				2611.91							348.85							4							51							0							0							7
				2283.93							245.59							5							31							0							0							0
				1611.55							283.12							3							10							0							0							0
				2445.39							417.04							6							80							0							0							0
				2439.37							437.92							6							73							9							0							8
				2388.41							246.23							5							55							0							0							9
				2136.5							458.98							6							28							0							0							3
				1968.52							403.97							7							66							0							0							9
				1963.61							344.52							6							91							0							0							12
				1984.38							369.82							7							63							0							0							7
				2208.26							365.27							8							59							0							0							0
				2320.15							283.62							6							81							0							0							0
				1635.23							430.83							5							36							0							0							0
				2271.04							309.35							5							62							0							0							0
				2246							547.04							6							82							0							0							9
				2241.54							184.12							5							38							0							0							0
				2761.08							359.46							6							89							0							12							0
				2231.69							395.72							7							56							0							0							0
				2472.19							354.13							6							68							4							0							0
				1936.35							373.84							7							57							3							0							0
				2271.09							223.05							6							52							0							0							0
				1479.31							348.8							7							27							0							0							0
				1644.17							259.57							6							28							0							0							0
				1856.18							329.7							5							47							0							8							0
				1615.99							310.31							5							23							0							2							0
				1827.68							318.73							4							27							0							1							0
				1785.52							352.73							4							35							0							0							0
				1474.39							336.6							5							27							0							0							0
				1703.78							250							4							34							0							0							8
				2219.13							443.29							6							53							0							0							0
				2440.34							374.42							5							58							0							13							0
				2267.14							185.48							4							57							0							0							6
				2127.98							355.29							7							62							0							4							12
				2303.75							317.23							6							46							0							3							6
				1834.94							352.33							4							34							0							3							6
				2570.23							442.12							5							32							0							0							36
				1404.53							230.96							5							27							0							0							0
				2273.34							304.47							5							24							0							0							30
				2096.18							141.32							6							47							0							4							0
				1882.73							243.37							7							39							0							5							0
				1651.5							164.35							4							36							0							3							0
				1758.02							181.3							7							35							0							5							0
				1845.98							217.16							4							16							0							2							8
				1755.04							151.76							3							30							0							4							8
				1390.95							271.72							5							12							0							0							12
				1777.58							297							5							23							0							0							20
				2079.5							195.63							7							37							0							0							34
				1835.83							334.41							5							39							0							9							0
				1527.15							206.71							5							26							0							7							0
				2418.23							182.22							6							39							0							0							31
				1906.79							204.76							6							47							0							11							0
				1772.1							194.23							5							38							0							0							24
				2093.61							223.21							7							47							28							0							0
				1871.4							270.59							6							30							0							0							0
				1251.97							96.28							3							12							0							0							3
				2043.69							194.02							7							38							0							0							9
				1811.38							300.04							7							29							0							0							0
				2047.58							215.92							5							23							0							0							0
				1650.28							155.8							6							24							0							3							10
				1855.12							224.86							6							27							0							0							14
				1969.28							147.84							5							28							0							0							16
				2164.67							329.24							6							31							0							0							9
				1690.31							251.81							5							13							0							0							5
				1858.59							164.25							4							22							0							0							0
				1913.67							213.93							4							29							5							0							0
				2262.84							148.53							5							27							0							4							11
				2082.36							365.7							6							37							0							0							0
				1403.78							225.01							5							26							0							0							4
				1796.78							222.5							6							21							0							0							0
				2473.67							258.83							7							51							0							0							0
				1622.69							278.7							4							19							0							0							5
				2067.59							218.18							4							31							0							0							0
				1729.5							140.47							7							37							0							3							0
				1612.38							248.36							6							34							0							0							0
				1858.51							211.79							6							49							0							0							0
				1920.33							365.54							5							26							0							0							25
				1660.56							246.15							4							19							0							0							8
				2121.83							344.09							6							50							0							0							0
				2124.88							176.19							5							31							0							0							0
				2151.19							277.42							6							39							0							0							0
				1657.69							297.92							7							21							0							3							0
				1974.15							245.47							6							33							0							6							7
				2075.98							156.23							7							38							0							10							0
				1961.17							130.22							7							37							0							12							0
				1691.66							149.44							5							31							0							4							0
				2102.15							203.1							5							37							0							2							15
				1985.7							239.3							4							34							0							7							0
				2162.42							208.22							7							76							0							6							15
				1613.23							198.5							5							31							0							3							0
				1686.59							202.32							5							41							0							0							8
				1549.77							341.01							4							22							0							0							19
				2157.88							157.91							5							31							0							0							0
				1716.53							202.26							7							56							0							0							21
				1687.81							143.02							4							30							0							0							0
				1490.92							145.93							4							9							0							9							8
				2369.83							461.45							7							47							0							0							21
				1878.07							280.1							5							29							0							4							28
				1510.16							270.08							3							23							0							4							0
				1870.26							109.82							4							33							0							0							29
				1577.53							253.58							5							23							0							0							15
				1561.52							248.04							6							24							0							0							28
				1597.45							173.34							5							28							0							0							0
				1743.86							231.88							5							37							0							0							5
				1834.07							302.09							5							35							0							0							0
				1853.06							256.8							5							33							0							0							0
				1700.18							331.75							5							22							0							0							0
				1855.08							294.24							5							24							0							0							13
				2001.97							241.12							4							22							0							0							15
				1606.05							278.58							6							19							0							0							16
				1529.05							400.58							10							13							0							0							8
				1551.17							246.8							4							29							7							0							0
				1742.07							236.08							6							23							1							1							0
				2016.94							186.12							7							48							0							0							0
				1420.58							162.53							4							33							0							0							7
				1911.42							248.69							6							23							0							0							0
				1983.4							253.23							4							29							0							0							0
				1742.78							296.98							7							41							0							0							0
				1325.25							160.16							4							14							0							3							0
				2022.8							425.3							6							40							0							0							0
				1529.05							148.07							5							30							0							0							0
				1913.46							345.86							5							38							7							0							0
				1838.29							164.48							5							29							0							0							0
[truncated: 24 more columns]

[truncated: 4 more sheets: Extended Data Fig. 4, Extended Data Fig. 5, Extended Data Fig. 6, Extended Data Fig. 8]
